# Supplementary material for: Teacher competency and work engagement among secondary school physical education teachers: the multiple mediating roles of occupational stress, emotional exhaustion, and professional achievement
Source: Front Psychiatry. 2025 Feb 3;16:1530413. doi: 10.3389/fpsyt.2025.1530413 (PMC11831050; doi:10.3389/fpsyt.2025.1530413)
Supplement: Supplementary file 1 [file Table1.xlsx]

## Sheet: 情绪耗竭
ID	性别	年龄	学历	职称	区域	Q1	Q2	Q3	Q4	Q5	Q6	Q7	Q8	Q9	Q10	Q11	Q12	Q13	Q14	Q15	Q16	Q17	Q18	Q19	Q20	Q21	Q22	Q23	Q24	Q25	Q26	Q27	Q28	Q29	Q30	Q31	Q32	Q33	Q34	Q35	Q36	Q37	Q38	Q39	Q40	Q41	Q42	Q43	Q44
1	0	1	2	1	1	3	3	3	2	3	1	2	2	3	1	2	2	3	2	3	3	3	3	1	3	2	3	3	2	3	2	3	3	4	3	4	3	3	4	3	4	2	3	3	4	3	4	4	5
2	1	4	3	2	0	5	4	5	5	4	5	3	4	3	3	5	4	4	4	4	4	5	5	4	5	5	5	5	5	5	5	4	5	5	5	5	4	4	5	5	4	4	4	5	1	1	3	1	2
3	0	3	2	1	0	3	3	3	3	4	4	3	4	5	3	4	5	4	4	3	5	4	3	4	3	3	3	4	5	4	2	4	3	4	3	4	4	3	2	2	3	3	2	3	4	5	5	4	4
4	1	3	2	1	1	4	4	4	4	4	2	3	3	4	2	2	4	2	3	2	2	4	4	4	3	3	4	4	4	4	5	3	4	4	4	5	4	4	4	4	4	5	5	4	2	2	2	1	2
5	1	1	3	2	0	4	2	2	2	3	4	4	3	3	2	3	3	3	4	5	3	5	4	5	3	5	5	5	5	5	5	5	5	5	5	4	5	5	5	4	3	5	5	4	1	2	2	1	2
6	1	2	1	4	0	2	1	1	2	2	3	1	3	4	2	2	3	4	2	1	2	2	1	2	3	2	2	3	2	2	3	3	3	4	3	2	3	2	2	2	3	2	3	3	3	3	5	4	5
7	1	1	3	3	1	5	4	5	5	4	3	3	3	4	3	3	4	3	5	4	5	5	5	4	4	4	5	2	3	4	2	4	3	3	2	3	3	3	4	3	3	2	3	3	4	4	5	5	4
8	1	4	2	2	1	4	3	4	4	4	3	3	4	4	3	3	3	4	3	3	4	5	4	4	4	5	4	4	3	4	4	4	5	4	4	5	4	5	4	4	3	4	4	3	2	2	1	1	2
9	0	2	3	2	1	3	3	3	3	3	3	3	4	3	5	3	4	4	5	3	4	5	3	3	3	4	3	4	4	3	4	4	4	5	3	3	3	4	5	4	5	4	5	4	2	2	1	2	1
10	1	2	3	2	1	3	3	3	3	3	3	3	3	2	3	1	1	3	2	3	1	3	3	2	2	2	2	5	3	3	4	4	3	3	4	4	5	4	3	4	5	3	4	3	3	2	2	3	3
11	0	2	3	3	1	3	4	4	5	5	2	1	2	3	4	4	4	4	4	3	3	5	5	4	4	5	5	2	4	4	3	4	4	3	3	2	1	2	4	3	4	3	3	3	4	4	5	3	4
12	1	2	2	1	0	4	3	3	2	4	3	3	4	3	2	3	3	3	4	3	4	3	3	3	4	3	3	3	4	4	4	5	5	5	5	4	4	3	4	4	4	5	5	4	4	3	4	3	4
13	1	1	3	1	0	4	5	5	4	4	4	4	3	4	5	4	4	4	5	5	5	4	5	5	4	5	4	4	3	4	3	4	3	4	4	3	4	4	3	4	3	4	4	4	1	2	3	3	1
14	1	2	3	3	1	3	3	4	2	5	3	3	3	4	2	2	2	3	2	2	2	3	2	3	2	1	3	5	4	4	3	3	3	5	5	5	5	5	3	4	4	4	1	4	2	2	2	2	3
15	0	1	3	2	0	5	5	5	5	5	4	4	3	5	3	5	5	5	5	5	4	5	3	4	4	5	4	5	4	5	4	4	5	4	3	4	3	2	5	5	4	5	5	5	3	3	3	3	3
16	0	1	2	1	1	3	2	3	4	4	3	2	2	3	3	2	4	3	3	2	3	4	3	3	4	3	3	4	4	3	5	4	4	3	5	5	4	4	4	3	3	3	4	3	2	3	3	3	3
17	0	2	3	1	0	3	4	4	4	3	2	3	1	1	3	2	3	3	3	3	2	2	3	3	3	2	2	3	4	3	3	5	4	2	3	3	1	3	3	2	2	2	3	2	3	4	4	5	3
18	0	3	1	1	0	3	3	4	4	3	3	4	4	4	4	5	4	4	5	4	4	5	5	5	5	5	4	5	4	4	4	5	5	4	5	4	3	4	4	4	5	4	4	4	2	2	2	2	2
19	1	3	2	1	1	5	5	5	4	5	3	4	4	3	4	3	3	5	2	3	3	5	3	4	4	4	3	4	5	5	5	5	4	4	4	4	4	5	2	4	3	4	4	4	1	2	1	2	1
20	1	3	2	1	0	3	3	1	3	3	3	2	2	3	3	2	2	3	3	2	2	3	3	4	2	3	3	3	3	3	3	2	2	1	3	2	2	2	2	3	3	3	3	3	4	4	5	4	4
21	1	3	2	1	1	3	2	3	3	3	3	3	3	3	2	2	3	2	5	3	4	3	3	2	4	3	2	4	4	4	5	4	3	3	4	1	3	3	3	3	3	4	4	2	4	3	4	3	2
22	1	2	3	2	1	2	3	2	2	3	1	4	2	1	2	2	3	3	4	2	3	3	2	3	4	3	4	3	3	4	4	3	3	5	4	4	5	4	4	3	3	3	3	4	2	2	3	2	2
23	1	2	2	3	0	4	4	3	5	3	4	5	4	5	4	3	3	5	3	3	3	5	3	3	2	4	5	5	5	4	5	4	5	5	4	5	4	4	3	3	4	4	3	3	3	3	3	1	3
24	0	2	2	1	1	4	3	4	3	4	5	3	2	3	4	3	4	3	3	3	3	4	5	4	3	4	4	4	3	3	3	3	3	3	2	3	3	1	3	1	3	3	2	3	1	3	2	2	2
25	0	2	3	2	1	3	2	2	3	4	2	3	3	4	3	5	3	4	2	2	2	3	3	4	3	2	4	4	4	5	3	5	4	4	5	5	4	4	3	4	4	4	4	5	2	1	2	2	2
26	0	3	1	2	0	5	5	4	4	5	4	4	5	3	4	3	3	3	4	4	5	4	5	4	3	3	4	4	4	4	5	5	5	5	4	4	4	4	5	3	4	5	4	4	1	1	1	2	2
27	1	2	2	1	1	4	3	3	5	3	4	3	2	3	4	3	2	5	2	2	3	3	3	3	3	5	3	2	3	2	2	3	4	3	3	4	1	3	3	2	2	3	3	2	3	2	1	2	2
28	1	4	1	1	0	4	4	4	3	3	3	3	4	3	2	5	2	2	3	3	3	3	4	4	3	3	3	3	4	3	2	1	3	3	3	2	3	2	5	4	4	4	5	5	3	4	3	3	3
29	1	2	2	1	0	3	2	3	3	3	3	3	2	2	3	3	3	3	3	2	2	3	3	3	3	3	4	3	3	3	3	3	3	3	3	3	2	3	4	3	3	3	4	4	5	5	4	4	4
30	1	2	3	4	0	3	3	1	2	3	2	4	1	3	3	3	1	3	3	3	3	3	4	3	4	3	3	3	3	3	2	2	3	2	1	2	3	1	3	2	3	2	3	3	4	3	5	3	4
31	1	3	2	3	1	5	5	4	5	4	5	3	5	4	4	4	3	3	3	4	3	4	4	5	5	5	4	2	3	3	3	3	3	3	3	2	2	2	4	4	4	3	4	3	3	3	1	3	3
32	0	2	2	1	0	4	3	4	3	4	3	5	3	4	3	4	5	5	5	4	4	3	2	2	3	3	3	3	3	5	4	5	4	3	4	4	3	4	4	3	2	4	5	3	4	2	5	3	3
33	1	1	2	2	0	4	3	3	3	3	2	1	3	2	3	3	2	3	2	2	1	4	4	4	4	4	5	5	5	5	5	5	5	3	5	5	3	3	3	3	3	3	3	2	2	2	3	1	2
34	1	2	1	1	0	4	4	5	5	5	4	5	5	4	5	4	4	5	5	5	4	5	4	5	5	4	4	5	5	5	4	5	5	5	4	4	4	5	5	4	5	4	4	4	1	2	3	2	3
35	1	2	2	1	1	5	5	5	4	4	3	2	2	4	3	4	3	3	4	5	5	4	4	4	5	5	4	5	5	4	4	5	5	4	4	4	3	4	3	4	5	4	5	4	2	2	2	1	2
36	1	2	2	1	1	3	4	3	3	3	3	4	3	3	3	3	4	3	5	5	5	3	3	3	3	3	3	4	3	4	4	3	5	2	3	3	1	3	3	2	3	2	3	3	3	4	3	3	3
37	1	1	3	3	0	3	3	4	3	3	4	3	2	3	3	3	4	3	5	4	4	5	4	5	4	4	5	2	3	2	3	3	3	2	1	1	2	2	3	3	3	4	3	4	2	4	3	2	4
38	0	2	3	3	0	3	4	3	3	3	2	3	3	4	4	3	3	4	3	3	3	3	4	4	3	4	5	3	3	3	4	3	4	4	3	3	3	2	4	3	4	4	4	4	5	5	4	5	4
39	0	2	3	3	0	4	5	4	5	3	3	3	3	5	4	5	5	5	3	2	3	4	4	5	3	3	4	3	3	3	4	4	3	4	4	5	4	4	3	3	3	2	3	3	3	2	5	3	2
40	0	2	2	2	0	4	4	5	4	4	4	3	2	5	4	3	4	5	5	5	4	4	4	5	3	4	3	5	5	5	4	5	5	5	5	5	3	5	4	4	4	4	5	5	3	3	3	3	3
41	1	2	2	2	0	3	3	2	3	3	4	4	2	3	4	3	3	5	2	1	2	4	3	3	4	5	4	3	3	3	4	3	3	4	4	5	3	4	3	1	2	2	3	3	3	3	2	1	1
42	1	1	3	2	0	4	4	4	5	5	5	5	4	3	5	2	2	3	4	4	4	3	4	3	3	3	3	5	4	5	4	5	4	4	4	5	4	4	5	5	3	5	4	4	2	1	3	3	3
43	0	3	2	1	1	3	4	2	3	4	4	3	5	3	2	3	2	4	5	3	3	3	2	3	3	3	2	3	4	3	2	3	4	2	3	5	2	3	5	3	5	3	4	4	4	3	2	4	3
44	1	1	3	1	1	2	3	3	3	3	2	4	3	3	2	2	3	2	2	2	3	3	4	1	4	3	3	2	3	3	3	2	2	2	2	2	3	2	2	3	3	4	2	3	4	4	5	4	4
45	1	2	2	3	0	3	3	2	3	3	3	3	3	3	3	2	3	3	5	4	5	2	3	3	2	2	3	3	2	2	3	2	2	1	3	3	2	2	2	2	2	2	3	1	4	3	4	4	5
46	0	1	3	2	0	3	3	2	2	2	4	3	4	3	3	2	3	3	3	4	3	4	2	3	3	3	4	3	4	4	3	3	2	3	3	3	3	2	2	3	3	2	2	3	3	3	4	3	3
47	1	3	1	1	0	3	4	4	5	4	2	3	3	4	3	3	3	3	5	5	4	3	5	4	4	3	3	4	3	4	3	5	5	3	5	5	5	4	3	3	3	3	3	3	3	4	4	4	3
48	0	2	2	2	1	3	4	3	4	4	4	3	2	2	3	3	3	3	3	4	2	2	3	3	2	3	3	3	3	3	3	3	4	3	3	2	1	2	3	3	3	3	3	3	4	4	3	5	4
49	0	2	2	1	1	2	3	3	2	3	1	1	2	2	1	3	2	2	1	4	2	2	3	3	3	4	3	4	3	4	2	3	3	3	3	2	1	2	2	3	3	3	3	3	5	4	4	4	4
50	0	1	3	1	0	4	5	4	4	4	4	4	4	4	3	5	4	4	4	5	5	5	5	5	5	4	3	3	2	4	3	4	3	3	3	3	3	3	3	3	3	4	3	3	2	3	2	2	3
51	0	2	2	1	0	4	4	4	4	4	4	5	5	4	4	4	4	4	4	4	4	4	4	4	4	3	3	5	4	4	3	4	4	5	5	5	4	5	4	4	4	3	3	4	3	3	3	4	3
52	0	3	1	1	0	4	4	3	3	3	4	3	4	4	3	4	3	4	4	4	3	3	4	3	2	4	3	3	3	3	4	4	3	3	3	3	2	3	3	3	3	3	2	4	2	3	3	3	4
53	1	2	3	2	0	4	4	4	5	4	3	5	5	5	4	5	4	5	5	4	4	5	5	5	5	5	5	4	3	4	5	4	5	3	4	4	4	3	4	3	5	4	4	4	2	2	2	2	2
54	1	3	3	3	0	3	3	4	2	3	2	3	2	3	3	3	4	3	4	4	1	2	4	3	3	2	2	3	4	4	4	3	3	3	3	4	3	3	3	3	3	3	3	3	4	3	3	3	4
55	0	1	3	2	1	4	4	3	3	4	5	3	2	4	4	5	3	4	3	4	4	4	5	5	4	4	4	4	4	4	5	4	5	4	3	5	4	4	5	5	5	4	4	5	3	3	3	2	3
56	0	1	2	1	0	5	4	5	5	5	3	2	3	5	4	5	4	5	5	5	5	5	3	4	4	4	5	4	5	5	5	5	5	5	4	4	5	4	4	4	5	4	4	3	3	2	4	3	4
57	0	2	2	1	0	3	3	3	4	5	5	5	5	3	5	5	4	5	5	4	4	5	5	4	5	4	4	5	4	4	4	4	3	4	4	5	5	3	3	4	5	4	3	3	3	3	2	5	3
58	0	1	3	3	1	3	4	3	3	3	4	4	3	4	3	3	4	4	3	1	4	3	4	3	3	4	4	3	5	4	5	4	4	3	4	4	4	2	4	4	3	3	4	4	4	5	4	5	2
59	1	1	3	2	0	2	2	3	2	3	4	2	4	1	2	2	3	1	1	3	2	2	2	3	3	4	3	2	1	2	2	2	2	1	3	2	3	1	3	3	4	3	4	3	3	2	3	2	3
60	1	2	2	1	1	5	5	4	5	4	4	5	4	4	4	5	5	5	5	3	5	5	4	4	4	3	3	3	4	4	4	5	3	3	1	1	2	2	4	3	3	2	3	4	2	2	3	1	3
61	0	2	2	1	1	3	5	4	2	4	4	4	3	5	4	4	3	3	3	4	3	3	4	4	3	4	4	4	3	4	4	5	3	5	4	4	5	5	4	3	3	3	4	4	3	3	4	2	4
62	1	1	3	2	0	4	4	4	4	5	5	5	4	3	1	2	2	2	3	2	2	4	3	4	4	3	3	4	4	4	4	4	3	3	4	3	3	3	1	2	4	2	2	4	2	3	2	2	2
63	0	1	2	2	0	3	3	3	4	4	3	5	3	4	5	5	5	5	3	4	5	4	3	4	5	5	4	5	4	4	3	4	4	4	3	3	2	3	3	5	4	3	3	5	3	3	3	4	5
64	0	1	3	2	0	3	5	4	4	5	5	4	3	5	4	4	5	5	3	3	3	3	3	4	4	5	3	4	4	5	5	5	5	5	5	5	5	4	4	4	5	3	4	5	2	3	2	1	2
65	1	1	2	1	1	2	2	3	3	2	2	3	3	3	2	2	3	1	3	3	3	3	3	4	4	4	3	3	4	3	2	2	3	5	4	3	4	4	5	4	4	2	4	4	2	2	1	1	1
66	0	2	1	1	0	4	3	2	5	3	3	2	3	4	4	4	4	4	3	3	3	3	5	3	4	4	4	4	5	4	4	5	4	3	5	4	5	3	4	4	3	3	3	3	3	3	3	4	4
67	1	3	1	1	0	5	5	4	5	4	3	4	5	4	4	5	5	4	3	3	2	4	4	3	4	4	4	4	5	5	4	4	4	4	2	4	4	3	3	5	4	3	4	4	1	1	2	2	1
68	1	2	3	3	0	4	3	3	3	3	4	3	4	3	2	3	2	3	4	5	4	4	4	4	5	4	4	4	5	4	4	4	4	2	1	3	3	2	3	3	3	3	4	3	1	2	2	3	3
69	0	3	2	2	0	3	3	4	3	4	2	3	3	4	5	4	4	3	3	4	2	2	3	3	3	3	3	3	2	3	3	3	2	3	3	3	3	2	4	4	3	4	4	2	3	4	2	2	3
70	1	2	3	2	0	4	3	5	3	4	3	4	4	4	3	4	3	2	4	4	5	3	5	4	3	3	4	4	4	4	5	5	5	5	4	5	5	4	5	3	4	4	4	5	3	2	3	3	2
71	1	3	2	2	0	3	3	2	2	3	4	3	4	5	3	3	3	4	5	2	3	3	4	3	1	3	4	4	4	5	5	3	4	4	3	5	5	4	5	4	5	4	5	5	3	2	3	2	2
72	1	2	3	2	1	3	2	3	2	3	2	4	3	3	3	4	4	3	4	4	3	3	4	3	2	3	4	5	5	4	4	4	4	3	5	5	3	3	3	4	3	5	4	5	2	4	1	3	4
73	0	3	2	2	0	4	2	3	3	4	3	1	1	4	3	3	3	3	4	3	3	3	4	4	5	4	4	3	3	2	2	3	2	3	2	3	3	3	2	2	3	1	3	3	3	3	3	4	3
74	1	3	2	1	1	3	3	3	2	3	1	2	2	4	3	4	2	3	2	2	3	3	3	3	3	3	5	2	3	2	3	3	3	3	4	3	4	3	4	5	4	4	4	4	4	4	4	3	5
75	1	2	1	2	1	4	4	2	4	4	3	4	3	3	4	2	4	5	3	3	4	5	4	4	4	4	4	3	3	4	3	3	3	4	4	3	3	2	3	4	4	3	3	4	2	3	3	3	1
76	1	1	3	2	0	4	4	4	3	4	3	3	5	3	4	3	4	3	4	2	4	4	4	3	4	4	4	4	3	3	4	4	3	4	3	5	4	4	3	5	4	4	4	4	2	1	1	1	3
77	0	3	1	2	1	4	5	3	5	4	3	4	3	4	4	4	4	4	4	4	4	4	3	4	3	3	4	2	3	3	3	4	3	4	3	3	3	4	5	5	5	4	4	5	3	2	2	2	2
78	1	1	3	1	1	3	3	3	3	3	4	3	3	3	4	3	3	4	4	5	3	3	4	3	5	4	4	4	3	4	4	3	3	3	5	4	4	2	5	4	4	4	5	5	4	3	3	3	4
79	1	3	2	2	1	4	3	5	4	4	4	4	3	4	3	4	3	3	4	4	4	3	3	3	3	2	3	3	3	4	4	3	3	3	3	3	3	1	4	3	3	2	3	1	4	3	3	3	4
80	1	2	2	1	1	4	4	4	1	2	2	3	2	2	3	1	2	2	1	3	2	1	2	3	1	3	3	3	4	3	3	3	3	4	5	5	4	4	3	4	3	3	2	4	3	4	5	3	4
81	0	1	3	1	1	5	4	5	5	4	5	4	3	5	4	4	4	5	4	4	5	4	4	5	3	4	4	3	5	4	4	3	3	5	4	5	5	4	5	5	4	5	5	5	3	3	5	3	4
82	1	2	3	2	1	4	1	3	2	2	2	3	1	2	3	4	3	3	3	3	1	3	3	5	3	4	3	4	3	3	3	3	3	3	2	2	2	2	3	3	4	2	3	2	2	3	3	3	3
83	1	3	1	1	0	3	4	3	3	3	2	2	4	2	3	3	3	3	1	3	2	4	3	3	3	4	4	4	4	5	5	4	4	3	3	3	3	3	5	3	4	3	4	4	2	3	2	2	2
84	0	1	2	1	1	3	3	3	3	3	3	4	3	1	3	1	3	3	3	2	3	4	4	3	4	3	3	5	5	3	5	5	5	4	5	5	5	4	5	5	4	4	5	3	1	1	2	1	1
85	0	3	2	2	1	4	4	4	4	5	5	5	3	3	1	2	2	2	3	5	3	3	3	3	2	3	3	5	5	5	5	5	4	4	5	4	5	4	5	5	3	5	5	4	2	3	3	2	2
86	1	3	2	2	1	4	4	4	4	4	1	3	3	2	2	4	1	2	2	2	3	3	3	3	3	2	4	3	3	3	3	3	3	4	3	4	4	3	4	4	4	4	3	5	2	2	2	3	2
87	1	2	2	1	1	3	2	2	2	2	3	1	2	3	2	3	3	3	2	2	2	2	3	3	2	3	3	3	3	3	3	4	2	3	3	3	3	3	3	4	4	3	4	4	2	1	2	2	2
88	0	3	1	1	0	4	4	3	3	5	4	3	4	5	5	5	5	5	4	4	5	4	4	4	4	4	4	4	4	5	4	5	3	2	3	2	3	3	3	3	4	3	2	4	3	3	5	4	4
89	1	2	2	2	1	5	5	4	5	3	4	3	5	4	5	5	5	4	4	3	3	4	4	4	3	3	4	5	5	4	4	3	5	5	4	5	3	4	5	5	4	4	4	5	2	3	2	2	3
90	1	2	2	2	0	3	4	3	4	4	4	3	3	3	3	1	2	2	3	3	4	3	4	4	3	3	4	4	4	4	4	4	3	3	3	2	3	3	3	2	3	3	4	3	2	3	3	3	3
91	0	1	3	2	1	3	3	4	3	5	4	3	4	4	2	4	4	3	5	3	4	3	4	3	3	4	3	4	5	4	5	4	5	5	4	5	4	4	5	5	5	5	5	4	3	2	3	3	3
92	0	2	2	1	0	5	5	5	5	5	4	5	4	5	4	5	5	5	4	5	4	4	3	4	5	4	5	4	4	3	4	4	4	5	3	4	4	2	5	5	4	4	5	5	1	1	2	1	2
93	0	2	3	3	1	4	3	3	2	4	2	3	3	3	3	5	2	4	4	3	2	3	3	3	2	4	3	4	4	4	5	5	4	2	2	3	2	3	3	3	3	2	3	4	2	3	2	1	2
94	1	3	2	3	1	4	4	3	3	5	3	4	3	4	4	4	3	4	5	3	4	3	4	3	3	3	3	3	3	2	3	4	3	3	3	4	4	3	4	3	5	4	5	5	3	3	4	5	4
95	0	3	1	1	0	3	4	3	3	4	2	4	3	3	3	3	4	3	3	5	3	4	3	4	4	3	3	5	4	5	4	4	3	5	5	3	4	4	3	4	5	5	4	4	2	2	4	2	3
96	0	3	2	2	1	3	2	2	4	2	3	3	3	2	1	3	3	3	2	3	3	3	3	2	3	2	2	3	4	3	4	4	3	3	3	3	3	2	3	3	2	2	4	3	3	4	3	4	3
97	1	1	3	3	1	3	3	4	3	2	4	4	3	2	3	3	4	1	4	4	4	4	4	3	3	5	4	3	3	4	3	3	3	3	2	3	2	1	3	3	3	4	3	3	3	1	1	3	3
98	0	3	2	2	0	3	3	4	3	5	4	5	5	4	4	4	4	3	4	5	3	3	5	3	4	4	3	3	5	5	3	5	4	4	4	4	2	4	5	5	5	4	5	5	2	3	2	2	3
99	1	3	1	2	0	3	3	3	3	2	3	3	4	2	3	2	3	3	3	3	2	3	3	5	3	3	5	4	3	3	2	3	4	4	3	3	1	4	3	2	3	1	1	3	4	4	3	2	3
100	0	1	3	2	1	4	5	4	5	5	4	2	3	5	3	4	3	5	4	5	5	5	5	4	5	5	5	4	4	3	5	4	4	5	5	5	5	5	4	4	4	4	4	3	4	2	3	3	2
101	0	1	3	2	0	4	5	5	4	4	4	4	5	4	5	5	5	5	5	5	5	4	5	5	5	5	5	4	4	1	3	3	3	3	3	4	3	4	5	3	3	3	5	5	3	3	1	2	2
102	0	2	3	3	1	4	3	3	3	2	2	3	2	5	3	3	4	5	3	2	3	4	3	3	4	3	4	2	3	2	3	3	3	3	3	3	2	3	3	2	3	3	1	2	4	4	3	4	4
103	0	3	2	2	0	5	4	5	4	5	5	5	3	4	2	3	4	3	3	3	4	4	4	4	5	5	3	4	4	4	5	4	5	5	5	5	4	5	4	5	5	5	5	4	2	2	2	3	1
104	0	4	2	2	0	2	3	3	2	3	4	3	3	4	4	4	4	4	3	3	3	4	4	4	4	4	3	3	3	4	3	3	4	5	2	4	4	4	4	4	4	4	4	3	3	4	2	4	4
105	1	2	3	3	1	2	2	3	3	1	1	2	2	2	1	3	1	1	1	3	1	3	3	3	2	2	3	2	4	3	2	2	2	3	3	2	2	2	3	4	4	4	3	4	5	3	5	4	4
106	0	2	3	3	0	3	4	5	4	3	5	3	4	4	5	4	3	3	5	4	4	3	4	3	3	3	4	3	5	4	5	4	4	3	3	3	1	3	3	3	3	4	2	2	2	3	2	3	2
107	0	1	3	2	0	4	3	3	3	4	3	4	4	3	2	3	2	3	1	3	1	1	3	3	2	3	2	3	2	3	3	3	3	4	3	3	3	2	3	3	4	3	4	3	4	3	4	4	4
108	0	3	1	2	0	4	4	5	5	4	5	4	4	4	3	2	4	4	3	3	4	4	4	5	4	5	3	4	5	5	5	5	4	3	5	4	4	5	4	4	4	4	4	4	3	2	3	1	2
109	0	1	3	3	1	2	3	4	3	3	3	4	2	3	3	3	3	3	3	2	3	3	2	3	2	3	3	5	4	4	4	4	5	2	3	3	3	3	3	3	2	4	2	3	4	4	4	3	3
110	1	4	1	1	0	3	4	3	4	4	3	3	4	4	1	3	2	3	3	3	2	3	3	2	2	3	3	5	5	3	5	5	4	4	3	3	5	3	3	3	3	3	3	2	3	3	2	3	4
111	0	3	1	1	1	4	3	4	4	4	4	4	5	4	4	3	4	4	4	3	4	3	3	3	5	4	5	4	4	3	4	3	3	5	4	5	3	4	4	4	4	3	4	4	2	2	2	2	3
112	1	2	3	1	0	5	5	5	4	5	3	4	4	3	3	3	3	3	4	5	4	3	5	4	4	4	4	3	3	3	3	3	4	2	3	2	2	2	4	3	3	3	3	2	3	2	3	2	2
113	0	2	2	1	1	3	5	3	4	5	4	4	5	4	4	5	5	5	5	5	4	4	5	4	4	4	5	3	5	5	4	4	5	5	5	4	5	4	5	3	4	2	4	5	5	4	4	4	5
114	1	2	3	2	0	3	2	2	3	3	2	2	3	2	2	2	3	3	2	2	2	4	3	3	3	3	4	1	4	2	2	3	2	3	4	2	3	3	1	2	3	2	3	2	4	3	2	4	2
115	0	3	2	2	1	4	3	4	3	4	4	3	2	3	3	4	3	3	4	4	3	2	3	3	4	3	3	2	3	4	5	3	4	3	3	3	2	3	4	3	3	4	3	4	4	4	4	4	4
116	0	3	2	3	1	4	3	4	4	3	3	3	5	3	3	4	4	4	3	3	5	4	3	4	5	5	5	4	4	3	3	2	3	3	5	4	3	4	2	3	3	2	4	3	3	2	3	4	3
117	1	3	2	1	1	2	2	3	2	2	3	2	3	4	4	3	4	4	2	1	2	3	4	4	4	3	3	3	3	2	3	4	3	3	4	4	2	3	3	3	3	3	4	3	4	1	4	3	2
118	1	1	3	2	1	3	3	5	3	4	3	3	2	3	2	3	3	3	3	3	3	2	2	1	2	2	3	5	4	4	4	4	5	3	3	3	3	2	4	3	3	2	4	4	2	1	3	2	2
119	1	2	3	3	1	3	3	3	2	4	3	3	3	3	3	3	3	4	3	2	3	3	2	2	3	3	3	3	3	2	5	3	4	3	3	3	2	2	3	2	2	1	3	3	3	3	3	3	3
120	1	3	2	1	0	3	2	3	4	3	4	2	2	2	3	2	2	2	2	1	2	3	3	3	3	2	3	3	3	3	4	2	3	2	3	3	3	2	3	2	2	2	2	3	3	3	3	2	3
121	0	3	2	3	0	3	2	3	3	3	3	5	4	4	4	3	4	3	4	5	5	4	4	4	4	4	4	5	5	4	3	5	4	5	4	5	5	4	4	3	3	4	4	5	3	1	3	3	3
122	0	2	2	1	0	3	4	2	4	3	2	3	3	3	3	3	3	4	3	3	4	3	3	3	3	2	3	3	5	4	3	3	4	3	3	4	2	3	3	4	3	4	3	4	3	3	4	4	4
123	1	2	3	2	1	3	3	2	2	3	2	3	1	3	2	3	3	3	2	3	2	2	1	3	3	2	2	3	4	3	4	4	3	3	3	1	3	3	3	4	4	4	4	3	4	4	5	4	4
124	1	2	2	2	1	3	3	3	3	1	2	3	2	2	3	2	2	4	2	3	2	4	1	3	3	3	3	4	2	3	2	4	3	2	3	3	4	3	2	2	4	3	4	2	4	2	4	3	2
125	1	3	2	3	1	4	3	2	5	3	4	3	4	3	2	2	3	3	4	4	4	3	4	4	4	5	5	3	4	5	3	4	4	5	5	3	5	3	5	5	4	4	5	5	3	2	3	3	3
126	0	2	1	1	1	3	4	2	2	4	1	2	1	1	3	1	3	2	1	3	5	2	2	2	3	1	3	3	1	2	3	2	1	1	2	3	1	3	2	2	2	3	2	3	4	5	4	4	5
127	0	2	3	2	1	4	3	5	5	5	4	5	4	4	4	3	4	5	5	5	4	5	5	4	4	5	4	5	5	5	4	4	5	5	5	4	5	4	5	5	4	4	5	5	2	2	3	3	3
128	1	1	3	3	0	5	5	4	5	5	4	3	3	3	3	3	4	4	2	3	3	4	4	4	5	3	4	5	5	5	5	4	5	5	5	5	5	4	5	5	4	4	4	4	2	3	3	3	2
129	0	1	3	2	0	3	2	4	3	4	2	4	3	4	4	5	4	4	3	3	2	3	4	4	4	4	5	4	3	3	2	3	4	5	3	3	2	3	4	3	5	3	4	3	3	3	3	4	3
130	1	2	3	4	1	3	3	2	2	3	3	3	4	5	4	4	3	4	3	3	4	4	5	4	5	4	4	5	5	4	5	3	5	4	4	3	3	5	4	4	4	3	3	5	3	4	1	3	4
131	1	1	2	1	1	3	3	3	3	2	3	3	3	3	4	2	2	2	2	3	3	5	4	5	4	4	5	3	4	4	2	4	1	4	4	4	5	5	3	4	5	4	4	5	2	3	4	4	1
132	0	3	1	1	0	5	3	5	3	2	5	4	3	5	3	5	4	5	4	3	4	3	3	3	3	3	3	4	4	5	3	4	4	4	4	4	3	3	4	4	5	5	4	4	4	4	4	4	4
133	0	1	3	2	0	2	3	3	3	2	2	3	3	3	3	3	3	3	3	3	2	3	2	3	3	3	3	4	4	4	4	4	3	3	3	2	2	2	3	4	3	3	3	2	4	5	5	3	4
134	0	2	2	1	1	3	2	2	3	1	4	2	3	1	1	2	3	3	3	4	3	2	4	3	4	3	3	3	2	3	3	3	2	3	3	3	3	3	2	2	2	3	2	3	4	3	4	3	5
135	0	2	3	3	1	4	4	5	4	5	3	4	4	5	4	3	5	4	4	4	5	4	3	3	4	3	5	4	4	5	4	4	4	4	5	4	3	4	4	5	3	5	4	5	3	3	3	3	3
136	1	3	2	2	0	1	3	3	3	3	4	2	3	3	3	3	3	4	3	3	2	4	3	3	3	3	4	4	4	3	5	4	4	4	5	5	4	5	4	4	4	3	5	4	1	3	4	1	1
137	1	3	2	2	0	4	3	3	5	3	4	4	5	4	4	3	4	4	4	4	3	5	4	4	5	5	4	3	3	4	4	4	3	2	3	3	3	3	3	3	5	4	3	4	3	2	2	2	3
138	1	3	1	1	1	4	5	5	4	5	3	2	3	5	4	4	5	4	4	5	3	4	3	3	4	4	4	5	4	5	4	4	4	4	3	3	3	3	3	2	1	2	3	3	3	3	3	3	3
139	0	2	2	1	0	2	3	1	3	2	3	4	4	4	3	3	2	3	3	2	3	4	5	5	5	4	4	2	4	3	1	2	3	2	3	5	3	1	3	2	3	2	3	2	3	3	3	4	4
140	1	3	2	2	0	3	2	4	4	3	3	2	2	2	3	4	4	3	2	1	2	3	3	3	3	4	4	4	2	3	1	2	3	1	3	3	3	2	3	3	4	3	4	4	3	3	4	4	1
141	1	3	2	1	1	3	3	3	3	2	1	3	3	3	2	3	3	2	3	3	2	3	4	3	3	3	3	1	4	2	4	2	3	3	3	2	2	2	3	3	3	2	3	3	3	2	3	4	4
142	0	1	3	2	0	4	3	3	4	4	3	4	2	4	3	4	3	5	5	4	3	4	4	5	5	4	5	4	3	5	4	4	4	5	5	4	5	4	4	3	4	4	4	4	2	4	2	2	2
143	1	3	2	4	0	4	4	5	3	5	4	3	2	3	4	5	5	4	2	3	3	3	3	2	3	5	3	3	5	4	5	5	4	4	5	4	3	3	4	4	5	4	5	4	2	3	2	2	3
144	1	3	2	3	0	3	4	4	4	4	4	4	5	4	3	4	4	4	4	3	3	4	3	4	5	4	5	5	5	4	4	5	4	3	4	4	4	4	3	4	2	2	2	3	3	2	2	1	1
145	0	3	2	1	0	4	4	1	3	3	5	4	5	4	3	2	5	4	3	4	4	3	4	3	2	4	3	3	4	2	3	4	3	4	3	4	3	3	3	3	4	4	5	4	3	3	3	4	3
146	1	2	2	2	1	3	2	2	3	3	3	3	2	1	3	2	2	1	4	4	3	2	3	3	3	3	3	3	2	3	3	3	3	3	3	3	3	3	2	2	2	3	2	3	3	4	3	4	4
147	0	1	2	1	0	3	3	3	3	2	3	2	3	4	4	3	3	5	3	5	5	5	2	3	3	4	3	2	2	4	3	4	4	4	2	4	1	3	3	2	4	3	4	2	3	4	3	3	3
148	1	2	3	3	1	3	4	3	4	4	3	4	3	4	4	3	3	4	3	4	1	3	3	5	3	4	4	5	5	5	4	5	4	4	3	4	4	4	4	4	4	3	5	3	4	3	4	3	3
149	1	3	1	1	1	4	4	4	4	5	4	5	5	4	5	4	4	3	5	4	4	4	5	5	5	5	4	3	4	4	3	4	4	4	3	3	3	3	3	2	2	2	3	3	2	2	2	2	3
150	1	1	3	2	1	5	5	4	5	5	5	5	5	4	4	3	5	4	5	5	5	4	4	5	4	4	4	4	3	4	4	4	4	3	4	5	4	4	3	3	3	3	3	3	2	2	2	3	3
151	0	1	3	2	1	3	3	4	2	3	2	3	3	3	5	4	3	3	3	3	3	3	4	3	3	3	3	5	5	4	4	5	4	4	3	4	5	3	3	3	3	3	3	3	4	3	2	4	3
152	0	2	3	2	0	2	3	3	4	3	4	4	3	5	4	4	5	4	4	5	4	3	3	3	2	2	3	3	3	3	3	3	3	1	2	3	3	2	3	3	3	2	2	3	3	5	4	4	3
153	1	3	2	2	1	3	3	4	2	4	2	3	3	3	3	3	2	3	2	1	1	2	3	3	3	1	3	5	5	5	4	5	4	3	4	5	5	4	3	5	4	3	4	3	3	3	2	3	2
154	1	4	1	1	1	3	3	3	3	4	4	1	2	2	3	3	4	3	1	2	3	3	3	2	3	4	3	2	3	1	3	3	3	3	3	2	3	2	3	3	3	3	3	3	4	3	3	3	3
155	0	2	2	2	0	4	4	5	5	5	4	4	4	3	4	3	4	4	5	4	4	5	3	3	4	2	4	5	4	5	4	5	5	4	4	4	4	4	5	4	5	3	5	5	2	3	3	3	3
156	1	2	3	3	0	4	5	3	4	5	2	3	3	3	4	2	4	4	2	2	3	4	4	3	4	4	4	5	5	4	4	5	5	4	5	5	4	4	3	4	4	3	4	3	2	2	2	3	2
157	0	2	2	1	1	3	3	4	3	3	3	4	3	4	3	5	4	4	5	3	5	5	4	5	3	4	5	2	3	2	4	2	3	4	4	4	4	4	5	4	5	3	5	4	2	3	3	2	2
158	0	3	2	2	1	2	1	3	4	2	3	3	4	3	5	3	4	3	3	3	3	4	4	3	4	4	5	3	3	1	3	4	3	3	3	3	3	4	2	3	4	4	3	1	3	3	4	4	3
159	1	2	2	3	0	5	4	5	4	4	3	4	3	4	4	3	3	2	4	4	5	3	5	3	4	4	3	3	5	4	4	3	4	3	4	3	3	3	5	5	3	4	3	5	4	3	3	2	2
160	1	2	2	2	1	3	3	2	2	3	3	3	2	3	3	3	1	3	2	1	3	3	2	2	3	3	4	3	3	3	4	3	3	3	3	3	3	3	3	2	2	3	3	3	3	2	4	4	4
161	1	1	2	1	1	2	2	4	2	4	5	3	5	5	4	4	4	3	4	5	5	3	4	4	4	3	5	4	4	3	3	4	4	4	5	4	4	5	5	4	4	5	3	5	4	2	3	2	3
162	1	3	1	1	0	4	4	3	4	2	4	3	3	4	4	4	3	3	3	2	1	5	4	5	2	4	4	2	3	3	1	3	3	4	3	3	3	3	4	3	4	3	3	4	4	4	4	4	4
163	0	1	2	1	1	1	3	3	2	3	2	2	3	1	2	1	1	2	2	2	3	2	2	3	2	3	4	2	3	3	3	2	3	2	3	4	1	3	2	3	1	3	3	3	4	4	3	5	5
164	1	2	2	1	0	4	5	4	3	4	4	4	5	4	4	4	4	4	5	5	4	4	5	5	4	5	5	3	3	3	3	3	3	3	2	3	3	2	5	5	5	4	4	5	4	3	3	3	4
165	1	3	1	1	0	3	1	2	3	3	3	3	3	2	3	2	2	3	3	1	1	4	3	3	2	2	3	3	3	3	4	3	2	3	3	2	3	5	3	3	4	3	3	3	3	2	2	2	3
166	0	3	1	1	1	5	4	4	4	4	3	2	2	3	4	3	3	3	3	3	2	3	4	3	3	3	4	5	5	5	5	4	5	5	5	4	4	4	4	4	5	3	4	5	3	4	3	3	3
167	1	3	1	2	1	3	2	2	3	2	4	3	3	2	4	2	4	3	2	2	3	3	4	4	3	3	4	3	2	3	3	3	3	2	4	3	3	3	3	3	3	2	2	2	2	3	2	1	3
168	0	1	2	1	1	3	4	3	3	4	4	2	3	5	4	3	3	4	2	4	3	5	3	4	3	5	4	3	3	5	4	3	3	4	1	3	1	3	4	2	4	4	2	3	4	4	2	3	3
169	1	2	2	1	1	3	4	4	3	4	2	2	1	3	4	4	4	3	4	4	4	3	3	4	3	4	4	3	4	4	4	3	4	3	4	4	4	3	4	4	4	3	5	5	3	3	3	3	4
170	1	2	3	2	1	3	2	3	3	3	4	5	4	2	2	3	2	3	3	4	4	1	3	4	3	3	3	4	5	5	5	4	4	3	3	2	4	3	4	3	3	5	4	4	2	3	3	1	3
171	0	3	1	1	0	4	5	5	4	4	4	4	4	3	4	5	4	4	4	5	4	4	3	5	4	4	5	3	3	3	4	4	3	3	3	2	3	2	4	4	4	4	4	4	3	4	2	3	2
172	0	2	1	1	0	3	3	3	1	2	2	4	3	3	3	5	5	4	4	3	2	5	4	4	5	4	3	2	3	3	3	3	3	3	1	1	2	3	5	4	3	3	3	3	4	4	5	4	4
173	0	3	2	2	1	5	4	4	4	5	4	4	4	4	4	4	4	4	4	5	4	5	4	5	4	4	5	4	4	4	4	4	3	3	3	4	3	3	2	1	3	3	3	3	4	3	4	4	3
174	0	2	2	1	0	2	2	2	3	2	5	5	4	5	5	5	4	4	4	5	4	4	4	5	4	5	4	4	4	3	4	4	3	4	5	5	4	5	3	4	3	3	3	3	3	2	3	3	3
175	1	3	2	2	0	4	4	4	4	3	5	5	4	3	3	4	3	3	4	4	5	5	4	5	5	5	5	4	3	5	4	5	5	4	4	4	3	3	4	3	3	3	3	3	3	2	2	3	2
176	1	1	3	1	0	3	4	4	5	4	3	3	4	4	4	4	3	5	4	4	4	4	3	3	5	4	3	3	4	4	3	5	4	3	3	4	4	3	5	5	5	4	4	5	3	3	3	2	3
177	1	2	2	1	0	4	3	4	5	3	3	3	3	4	4	4	4	4	4	2	3	4	4	5	4	4	4	3	4	3	3	3	3	3	3	3	1	3	3	2	3	3	3	3	2	2	3	1	2
178	1	2	2	1	0	4	3	5	4	5	4	4	3	2	2	2	2	2	3	3	3	4	5	5	5	4	5	3	3	3	2	4	3	4	3	4	4	4	4	4	5	4	5	4	3	3	5	4	4
179	0	1	3	2	1	3	1	2	2	3	3	3	2	3	2	3	3	3	2	1	2	3	3	2	3	3	3	2	1	3	3	3	3	2	2	3	1	3	4	3	3	2	3	1	5	4	4	4	3
180	0	1	2	1	0	3	2	3	3	2	2	3	3	2	3	2	2	3	2	1	2	2	2	2	2	3	2	5	5	4	4	5	5	5	4	3	4	4	5	3	3	4	4	3	3	3	4	5	3
181	1	4	1	2	0	4	4	5	5	3	5	5	4	3	4	3	4	3	3	3	4	4	5	4	5	3	5	4	4	4	4	4	5	4	4	5	4	3	5	3	4	5	5	4	2	3	2	2	2
182	0	2	2	1	0	3	3	2	4	4	2	2	3	5	5	5	4	4	3	4	3	2	2	3	3	3	1	3	4	4	3	2	3	3	3	3	4	3	3	3	3	3	3	3	4	4	5	4	4
183	0	3	2	1	0	3	2	2	3	3	3	3	3	3	3	3	3	3	2	3	3	2	3	1	2	2	2	4	1	3	4	3	4	3	3	3	2	3	4	4	4	3	5	3	3	4	3	3	3
184	0	3	2	2	1	4	3	5	3	4	2	2	3	3	3	2	2	2	4	4	4	4	3	4	3	4	4	4	3	5	3	4	5	3	3	3	3	3	5	3	5	5	5	3	1	3	2	2	2
185	0	3	2	1	1	5	4	4	4	4	4	4	5	4	3	5	5	4	4	3	5	4	4	4	4	4	4	4	5	4	5	3	4	5	3	5	5	3	3	4	5	4	3	5	3	2	4	4	4
186	1	3	2	2	1	2	3	2	2	2	3	3	2	3	2	3	3	2	2	2	2	1	2	3	3	3	3	2	2	1	3	3	3	3	4	3	3	3	3	3	4	2	3	3	3	4	4	3	3
187	1	2	2	1	1	5	5	5	5	5	4	4	5	5	4	5	3	4	3	4	3	5	4	5	4	5	4	3	4	4	4	3	4	3	3	4	4	3	4	4	4	4	5	5	1	2	2	3	2
188	1	2	3	2	1	4	4	4	4	5	3	2	2	3	4	4	3	3	3	4	3	3	3	3	3	2	3	3	3	3	3	2	2	3	2	2	3	3	4	4	4	3	3	4	3	3	2	3	3
189	1	2	2	1	1	2	3	3	3	2	3	2	2	3	3	3	3	4	5	5	4	4	3	3	3	3	3	2	3	4	2	3	3	3	4	3	4	3	4	2	3	4	3	4	4	4	4	4	4
190	1	2	2	1	0	3	3	2	2	2	3	3	2	4	4	2	3	3	3	3	3	2	3	2	3	3	3	4	4	3	4	4	3	3	4	3	2	2	3	2	2	3	3	3	5	3	5	5	4
191	1	3	3	3	0	4	4	3	5	3	4	4	5	4	4	4	5	5	3	4	5	5	4	4	4	4	3	3	3	5	3	4	5	4	4	5	4	5	5	4	4	4	5	4	2	2	3	2	1
192	1	2	3	4	0	5	5	4	5	5	3	3	4	3	4	4	3	4	3	4	3	4	4	4	3	4	4	3	4	3	3	4	3	3	3	3	3	3	3	3	4	3	3	3	3	2	2	2	2
193	1	2	3	4	1	5	5	5	3	4	3	4	5	4	5	4	4	4	4	5	4	4	3	5	4	4	5	3	2	3	3	4	3	4	5	4	3	3	2	2	4	4	3	3	2	1	3	3	3
194	1	1	3	2	0	4	4	4	5	4	5	4	5	4	4	4	4	5	4	5	5	5	4	4	5	5	4	4	3	5	4	4	4	4	5	4	5	4	3	4	2	3	4	4	2	3	3	2	2
195	1	1	2	1	1	5	3	3	5	4	4	5	4	5	4	5	5	5	5	4	4	5	4	5	5	5	5	3	3	4	4	3	4	4	2	4	3	3	3	3	3	2	3	3	2	2	3	3	3
196	0	1	2	1	0	4	4	3	3	3	3	4	5	2	3	4	3	3	5	5	4	3	4	5	5	4	3	4	4	4	5	3	4	4	3	3	3	4	3	2	3	2	4	2	3	4	4	4	4
197	0	3	2	2	1	5	5	4	5	4	5	4	4	3	5	4	5	4	4	5	4	5	5	5	5	4	4	4	4	4	5	5	4	5	5	5	4	5	4	5	4	4	4	5	1	2	2	2	3
198	0	2	2	1	0	4	4	5	5	4	3	4	5	4	4	4	5	4	5	4	3	4	5	4	4	5	5	4	5	5	4	4	5	4	4	3	3	4	4	3	4	2	4	4	5	4	5	4	3
199	0	3	2	1	0	3	3	2	3	3	5	3	4	3	4	4	5	4	4	4	4	4	4	4	5	3	4	3	3	4	3	4	3	2	3	3	2	2	2	2	3	2	3	2	4	5	4	4	3
200	0	3	1	2	1	3	3	5	4	4	4	5	5	5	3	4	4	3	4	4	3	4	5	3	5	4	5	5	5	4	5	4	5	4	4	4	5	4	4	5	4	5	5	4	4	4	4	3	3
201	0	3	2	1	1	3	5	3	4	3	5	4	4	4	3	5	4	5	5	5	3	5	4	5	4	5	4	3	4	3	3	2	3	4	3	3	3	3	5	3	4	4	3	5	5	3	3	4	4
202	0	1	3	3	1	3	4	4	4	3	5	3	2	3	1	3	3	2	2	4	4	3	4	3	4	3	2	3	3	4	4	3	3	3	1	2	3	3	3	1	2	2	2	3	2	2	3	2	3
203	0	2	2	1	0	4	3	4	3	3	5	5	5	5	4	3	5	4	5	5	5	5	5	5	4	4	4	5	3	4	3	4	3	3	2	3	5	2	3	3	3	4	3	4	2	3	3	2	2
204	1	3	2	2	1	1	1	2	3	2	3	2	3	2	2	3	2	3	3	3	3	4	3	3	4	4	3	3	3	3	3	3	2	3	4	3	3	4	2	3	2	3	3	3	4	4	4	5	4
205	0	1	3	1	1	5	3	4	4	5	2	3	3	5	4	4	4	4	5	4	4	3	4	3	3	3	4	3	4	5	5	3	3	4	4	4	5	1	4	5	4	5	5	4	4	3	4	3	3
206	0	2	2	1	0	4	5	5	5	5	4	3	4	3	2	3	4	3	4	4	3	4	3	4	3	3	4	3	4	5	5	5	3	3	3	3	2	2	3	2	3	2	3	2	3	3	3	3	4
207	1	2	2	1	0	3	3	3	3	3	3	3	2	3	3	3	2	3	3	1	3	4	4	5	5	4	4	4	4	5	4	5	4	5	5	4	4	5	3	4	5	4	5	5	2	2	3	2	3
208	1	2	1	1	1	4	4	5	5	3	3	3	3	3	4	4	3	4	2	3	3	3	3	2	3	2	3	3	3	3	3	3	3	4	3	4	4	4	4	4	5	3	5	4	3	4	4	2	3
209	1	2	2	1	0	2	3	3	2	3	2	3	3	2	3	2	1	2	2	3	3	2	2	3	2	2	4	5	4	4	4	4	4	3	3	3	3	3	3	3	5	5	5	4	2	3	1	3	3
210	0	1	2	2	0	1	4	2	2	3	3	3	4	2	1	2	3	3	3	3	3	4	3	4	4	3	3	4	4	5	4	5	4	5	4	3	5	4	3	2	3	4	3	3	2	2	2	1	2
211	0	2	3	3	0	3	3	2	4	3	4	5	4	4	4	5	4	5	1	3	3	5	4	5	4	4	4	3	3	4	3	4	4	4	4	3	5	5	5	3	4	4	4	4	3	2	3	2	2
212	1	2	2	1	1	3	4	3	2	2	2	4	5	3	4	4	3	5	1	3	3	3	3	4	4	4	3	2	3	3	3	2	3	2	2	2	3	2	3	2	3	3	2	3	4	5	4	4	4
213	1	2	2	1	1	3	3	4	4	3	3	3	3	3	4	4	4	3	3	3	3	3	3	4	3	4	3	4	4	4	3	3	4	4	2	3	2	3	4	3	5	3	4	4	3	3	3	4	2
214	0	1	3	1	1	1	3	3	3	2	5	3	4	3	3	3	2	3	4	4	4	3	3	3	3	3	3	3	4	2	3	3	3	4	2	3	3	3	1	1	1	3	3	2	5	5	3	4	4
215	0	1	3	2	0	4	4	2	5	4	5	5	4	5	5	4	4	5	3	3	4	5	5	4	5	4	4	3	2	2	3	4	3	4	3	4	3	4	3	2	2	2	2	3	3	2	2	2	2
216	1	3	2	2	1	4	4	4	3	5	3	3	2	3	2	2	3	2	3	3	4	1	2	3	3	2	2	5	5	5	4	5	3	3	5	3	4	4	4	4	5	3	4	4	1	1	2	2	1
217	0	2	3	2	1	3	2	3	3	2	2	2	2	1	3	2	3	3	4	3	2	3	2	3	3	3	3	3	3	4	3	3	4	5	5	5	5	5	4	2	4	3	3	4	2	2	2	1	2
218	0	3	1	1	1	2	3	3	2	3	3	4	3	3	2	3	2	2	4	3	3	2	3	3	3	3	3	5	4	5	5	4	5	3	2	1	2	2	4	3	3	4	3	4	3	4	1	1	2
219	1	3	2	2	0	3	3	3	3	3	3	4	4	2	3	2	3	3	4	4	5	2	2	3	2	4	3	4	4	4	5	4	4	4	4	4	4	4	4	3	4	3	5	3	3	3	3	3	4
220	0	2	2	1	1	3	3	3	3	4	3	3	1	3	2	2	2	2	5	4	4	4	4	5	4	4	4	2	3	3	3	3	4	4	3	4	1	3	5	4	4	3	5	4	2	2	4	3	2
221	0	2	3	2	1	4	3	2	3	3	4	3	2	3	2	3	3	3	2	1	3	3	4	3	3	3	4	5	3	5	5	4	3	2	3	3	3	3	4	4	4	3	4	3	4	4	5	4	4
222	0	2	2	1	0	2	2	2	2	2	4	3	3	3	4	4	3	2	2	4	2	2	4	3	2	2	3	3	4	4	3	4	3	3	2	3	3	3	1	3	2	3	2	3	4	4	4	5	4
223	0	2	3	2	0	3	3	2	3	4	2	4	3	3	3	3	3	3	2	3	2	3	4	3	3	4	4	4	4	3	3	3	4	5	4	3	4	5	4	4	4	4	4	4	4	3	4	2	4
224	1	2	3	2	0	3	3	2	4	3	4	5	2	4	4	4	3	5	4	3	5	3	4	3	4	3	4	4	3	3	2	3	3	3	3	3	4	3	3	2	3	2	4	3	2	2	2	2	4
225	1	1	3	3	1	1	2	2	1	3	2	2	2	2	3	3	2	3	3	2	2	3	3	3	2	3	2	4	4	3	3	4	3	4	4	4	3	2	3	3	2	3	1	4	5	4	4	5	4
226	1	3	2	2	0	3	2	4	3	3	3	3	3	2	1	1	2	2	4	4	5	3	3	4	4	4	3	2	2	4	4	3	3	4	4	4	5	5	3	4	3	4	4	4	4	3	4	2	3
227	1	1	3	1	1	4	5	4	5	3	3	3	4	4	4	4	4	3	3	4	3	3	5	3	3	5	3	3	3	3	4	3	3	3	3	3	3	3	5	4	4	4	3	5	4	3	4	3	4
228	1	3	1	1	1	4	4	3	3	3	3	3	2	3	3	3	3	4	4	4	3	3	3	2	3	1	3	4	4	4	5	5	5	4	3	4	3	3	5	4	3	3	4	4	4	4	5	4	3
229	0	2	2	2	0	2	2	2	2	2	4	2	3	3	3	1	3	2	4	4	3	4	4	3	4	3	4	4	5	5	3	4	4	3	3	4	4	3	5	3	5	4	5	5	3	2	3	3	2
230	0	1	3	2	1	3	3	2	3	2	5	5	4	3	3	4	4	5	5	5	4	5	5	4	5	5	5	4	3	4	5	4	4	4	4	4	1	3	5	5	5	5	5	5	2	1	3	3	3
231	0	2	3	2	1	1	2	2	2	3	3	3	3	4	3	2	3	3	3	2	2	3	1	3	2	2	2	3	3	3	2	1	2	3	2	2	3	1	2	3	3	1	2	3	3	3	3	2	4
232	1	1	3	1	0	3	3	3	4	2	3	4	4	4	4	5	5	5	5	4	4	3	4	4	3	5	3	3	3	3	3	2	2	3	3	2	1	1	2	2	3	2	3	3	4	5	5	4	4
233	1	2	2	2	1	2	3	1	2	3	2	3	2	2	1	2	2	3	3	1	3	4	2	3	3	2	4	3	1	2	4	1	2	2	2	3	2	2	2	2	3	3	3	4	3	3	3	3	1
234	0	2	2	1	0	2	2	2	2	1	2	2	3	2	3	3	3	3	2	2	2	2	3	1	2	3	3	2	3	3	3	3	3	3	3	3	1	3	2	1	3	3	3	2	4	3	4	3	3
235	0	1	3	1	0	4	4	3	4	4	3	5	3	4	5	4	5	5	4	5	5	3	3	3	3	4	3	2	2	4	4	3	3	4	3	4	4	3	4	4	4	4	5	5	4	3	4	3	4
236	0	2	2	1	0	5	4	5	5	5	4	4	3	4	5	4	5	5	4	3	3	4	3	3	3	3	1	3	5	5	3	4	4	5	4	5	5	4	5	5	5	3	5	5	2	3	3	3	2
237	1	2	2	1	1	2	3	3	1	3	4	3	3	3	3	3	2	3	2	2	2	2	2	3	2	3	3	2	1	3	3	2	3	2	2	3	2	2	3	3	2	3	2	3	4	4	4	3	5
238	1	4	1	1	1	4	4	4	3	5	3	3	3	3	3	3	3	4	3	3	3	4	4	4	4	4	4	4	5	4	3	4	4	4	2	3	2	4	3	3	3	3	3	3	4	4	3	5	4
239	1	3	2	3	0	3	3	3	3	4	1	3	1	4	4	3	2	4	3	3	1	5	4	4	3	4	3	3	5	5	5	4	3	4	5	5	5	5	4	5	4	4	4	4	4	4	2	3	3
240	0	3	1	1	0	2	2	2	2	2	2	2	1	2	1	3	3	3	3	1	3	3	3	4	4	3	3	3	3	3	2	3	4	3	3	4	2	3	4	2	3	2	3	3	2	2	2	3	2
241	1	3	2	3	0	4	4	3	4	5	5	4	4	3	3	5	4	5	4	3	4	5	3	4	4	4	1	4	3	3	5	4	4	4	4	3	3	3	4	3	4	3	3	5	2	3	2	2	2
242	1	1	3	2	1	1	3	3	3	3	4	4	3	2	1	3	2	2	2	2	2	3	2	2	4	4	3	4	5	4	5	4	5	2	3	4	3	3	5	4	4	4	4	5	1	2	2	2	2
243	0	2	2	1	0	3	5	3	4	4	4	4	5	4	5	5	5	4	4	4	5	5	5	5	4	4	4	2	3	5	3	3	3	4	5	5	2	4	3	3	4	3	3	5	2	3	2	3	3
244	0	1	3	3	1	5	4	5	5	5	5	4	5	4	3	3	4	4	3	4	3	4	4	4	3	3	4	5	4	4	5	4	5	5	4	5	5	5	4	4	4	5	4	4	3	3	3	3	5
245	1	2	3	2	1	3	3	3	3	2	4	3	3	4	4	3	4	5	4	3	4	4	2	3	2	3	3	3	4	2	3	4	3	2	2	4	3	5	4	5	4	4	5	4	4	3	3	4	3
246	1	3	2	2	1	3	4	2	3	3	4	4	4	2	3	2	2	3	3	4	4	3	3	4	3	4	4	4	4	3	4	3	3	3	2	4	2	2	3	2	3	2	3	2	3	2	2	3	2
247	0	2	2	1	1	3	2	3	3	3	3	4	3	3	3	2	1	3	2	4	2	3	5	4	4	4	4	3	4	4	3	3	4	2	2	3	2	1	4	3	4	3	3	2	4	4	4	4	2
248	1	3	1	2	1	3	2	3	3	3	3	3	2	3	2	1	2	1	3	2	2	2	3	3	3	3	2	3	4	4	3	3	2	4	4	2	4	3	4	4	4	3	5	5	3	3	2	2	3
249	1	2	1	1	1	4	2	5	4	4	4	4	3	3	4	4	4	4	4	5	4	5	4	5	5	5	4	3	3	4	3	3	4	3	3	4	2	2	5	3	3	4	4	3	3	4	2	4	3
250	0	3	1	2	1	5	4	4	5	4	3	3	3	3	3	3	5	5	4	3	3	5	3	5	4	4	4	4	5	4	4	5	5	4	5	5	4	4	5	5	5	4	5	4	3	1	3	3	2
251	1	3	2	1	1	4	2	2	4	4	2	2	3	2	2	4	1	3	1	3	5	4	3	3	3	3	4	2	2	2	2	3	3	3	3	2	2	3	5	4	5	3	4	3	2	3	2	1	2
252	0	3	2	2	0	5	4	5	5	4	4	4	4	3	5	3	3	3	5	5	4	4	4	4	5	4	3	4	5	5	5	5	5	5	5	5	5	5	5	4	5	5	4	5	2	2	2	3	3
253	0	2	2	1	0	4	4	4	4	5	3	2	3	4	3	4	5	5	3	4	5	5	5	4	5	4	4	4	4	4	4	4	5	4	3	4	3	4	4	3	4	3	4	3	3	4	3	4	3
254	1	2	2	4	0	4	2	2	1	3	2	1	2	2	2	2	2	2	1	3	2	1	2	3	2	2	3	4	3	2	3	4	3	3	4	4	4	3	3	2	3	3	3	4	5	4	4	4	4
255	1	1	3	2	0	4	4	4	4	5	5	4	3	4	4	4	3	3	5	4	4	3	4	4	4	4	3	3	3	3	3	3	3	2	3	3	3	2	3	2	2	3	4	3	4	3	3	3	4
256	0	3	3	3	0	4	5	4	4	5	4	3	4	2	3	3	4	2	4	2	3	4	4	4	5	5	5	5	5	5	5	4	5	4	5	5	5	5	5	4	4	5	5	4	1	2	2	1	2
257	1	2	2	1	1	2	2	2	1	4	1	3	2	4	3	4	3	4	3	4	4	2	2	2	2	1	3	3	4	2	3	3	3	4	3	4	3	3	3	3	3	1	3	3	4	5	4	4	3
258	1	3	2	2	0	4	4	3	4	4	4	3	2	4	4	4	5	5	5	5	5	4	4	5	5	5	5	3	2	3	3	3	3	3	4	5	4	4	3	3	5	3	3	3	2	3	1	2	2
259	0	1	3	2	0	4	5	4	4	4	2	2	3	3	4	4	3	3	5	5	3	4	4	4	4	4	3	3	2	2	3	3	4	4	5	5	5	4	3	2	3	3	2	3	3	3	4	3	2
260	1	3	2	2	1	2	3	3	2	2	4	2	1	2	3	1	3	3	2	3	1	3	3	4	3	3	2	2	3	4	4	4	3	5	4	4	5	5	2	4	3	3	3	3	4	4	4	2	2
261	1	2	3	3	0	2	3	3	3	3	3	4	3	3	2	1	3	2	3	2	2	3	3	3	2	2	3	4	2	2	1	3	3	5	3	3	3	3	4	4	5	4	4	5	2	2	2	3	2
262	1	2	3	3	0	5	3	3	3	4	3	3	3	3	2	1	2	3	3	3	5	3	3	2	4	3	3	2	3	3	2	3	4	4	3	4	3	3	5	4	4	3	5	4	3	4	2	4	2
263	1	3	1	1	1	4	3	4	4	3	3	5	4	4	4	4	5	5	4	3	4	5	4	4	5	5	4	5	5	5	5	4	4	4	3	3	4	4	3	3	4	5	4	5	3	3	3	4	3
264	1	3	2	2	0	2	4	3	3	4	3	3	3	2	2	3	2	3	3	4	2	3	3	3	1	4	4	4	3	2	3	4	3	3	3	4	3	3	2	3	3	2	4	3	2	2	1	3	3
265	0	1	3	2	1	4	3	5	5	5	3	3	3	3	2	3	1	2	4	4	4	3	5	4	3	2	4	5	5	5	5	5	5	5	5	3	3	4	5	4	4	4	4	4	3	3	2	2	4
266	1	2	3	1	0	4	3	3	4	4	4	3	4	4	3	3	5	4	3	3	2	2	2	3	4	3	3	4	4	3	5	5	4	4	3	5	5	3	5	4	5	4	5	5	1	3	2	2	3
267	0	3	3	3	1	4	4	4	4	4	4	3	3	4	3	4	4	3	3	2	3	4	5	5	4	3	4	5	5	5	5	4	5	4	4	4	2	4	4	4	4	5	4	5	2	3	1	2	2
268	1	4	1	1	1	2	3	3	3	2	3	5	3	2	2	2	2	3	3	3	3	4	4	5	3	4	3	4	3	4	4	4	4	5	4	3	4	3	3	3	3	1	3	4	1	2	3	2	3
269	1	1	3	3	0	3	3	3	3	2	3	2	3	2	2	3	2	2	4	3	2	2	2	2	3	2	2	4	4	4	4	3	4	3	4	4	4	4	2	4	3	3	3	3	1	3	1	1	2
270	1	1	2	1	0	2	2	2	2	2	3	3	4	3	2	3	4	3	2	2	2	2	4	4	3	4	5	5	4	5	5	4	5	5	5	5	3	5	4	5	5	3	4	4	2	1	3	3	1
271	0	3	2	2	0	3	3	2	2	2	3	4	4	2	2	1	2	2	2	3	2	4	4	4	4	5	3	3	5	4	4	4	4	3	3	4	4	4	4	3	4	4	4	4	2	2	2	1	1
272	0	3	1	1	0	3	3	3	2	2	2	3	3	2	3	2	3	4	5	4	4	3	2	2	3	3	2	3	3	2	3	3	3	3	3	3	3	3	3	2	3	3	2	4	4	3	4	4	2
273	1	2	2	1	0	3	4	3	1	3	4	4	5	5	3	3	4	3	4	2	3	5	4	4	4	3	5	3	3	3	4	2	3	3	4	3	4	2	5	5	4	4	5	5	3	2	2	3	2
274	0	1	3	3	0	3	2	1	1	4	5	3	3	3	4	4	4	4	4	4	2	4	4	4	5	5	5	5	5	5	5	5	4	4	3	3	3	5	4	4	4	3	5	5	2	3	2	2	3
275	0	2	3	2	1	3	2	4	2	3	3	3	3	3	3	4	3	3	3	3	3	2	1	4	3	3	4	3	3	4	2	2	3	4	4	5	4	2	4	3	4	3	5	4	5	4	4	4	5
276	1	2	3	2	0	3	3	3	3	3	3	4	5	4	3	3	4	4	3	2	4	5	4	4	5	5	5	4	4	3	4	4	5	4	5	5	4	5	5	4	4	4	4	4	2	3	2	1	2
277	0	1	3	2	0	2	1	3	2	4	2	4	3	4	3	4	4	4	5	4	4	3	3	3	3	3	5	3	3	4	3	4	3	5	3	3	4	4	5	5	5	4	5	5	3	2	3	3	3
278	0	1	3	4	0	4	5	3	4	4	5	4	5	4	5	4	5	5	5	5	4	4	5	4	5	4	4	5	5	4	4	5	5	4	4	5	3	4	5	5	5	4	5	5	4	4	4	4	4
279	0	1	3	1	1	2	4	3	3	3	4	3	3	2	1	3	2	1	3	4	2	4	5	4	5	3	4	3	4	3	4	5	3	3	3	4	4	4	3	3	4	2	3	3	4	3	2	2	3
280	1	2	1	1	0	2	3	2	3	2	3	1	4	3	1	3	4	4	2	3	3	3	2	3	3	2	2	3	3	2	1	3	3	3	2	3	2	4	3	2	2	3	2	1	4	4	3	4	3
281	1	3	1	1	0	4	3	3	3	4	5	4	4	2	3	3	3	2	5	5	4	4	4	4	4	5	4	2	4	3	4	3	4	5	4	5	4	3	4	4	4	4	4	4	4	3	4	3	3
282	1	3	1	1	1	5	5	5	4	4	4	4	3	3	4	5	3	4	3	3	4	4	4	4	4	4	3	4	3	4	4	2	3	4	3	2	3	3	3	3	1	1	2	3	2	2	2	2	1
283	0	2	3	4	1	4	3	5	4	3	3	5	5	5	4	4	4	4	3	3	4	2	4	4	4	4	4	4	5	4	4	5	3	4	3	3	5	4	5	5	5	4	5	4	1	1	1	4	3
284	1	2	3	3	1	4	3	4	4	3	4	4	4	4	4	4	4	4	3	3	4	4	5	5	4	5	5	4	4	4	4	4	3	4	4	5	4	4	3	5	4	4	4	4	4	4	3	4	4
285	0	3	2	3	0	2	1	1	2	1	3	3	2	3	3	4	2	3	2	2	3	3	4	3	1	3	2	3	4	3	3	4	3	3	2	3	2	2	1	4	3	1	3	2	4	3	3	4	4
286	1	1	3	3	0	4	3	2	3	3	2	2	3	4	3	3	1	3	4	3	4	3	3	4	3	4	2	5	3	5	5	5	4	4	4	5	5	5	4	4	5	4	3	5	3	4	3	4	3
287	1	1	3	2	1	2	1	2	2	2	3	1	2	3	2	1	3	3	1	1	2	2	1	3	3	3	3	3	3	4	4	3	3	3	3	3	4	2	3	2	3	3	3	3	3	4	3	5	5
288	1	2	2	1	0	2	2	2	3	2	3	2	4	3	2	2	2	2	2	3	2	1	3	2	1	3	3	3	3	2	2	3	3	4	3	3	2	2	2	3	2	2	2	3	2	2	2	2	2
289	1	3	1	1	0	3	3	3	4	4	3	3	2	3	3	3	4	4	5	3	3	3	3	2	3	4	3	4	4	4	3	5	4	3	2	3	2	2	4	2	3	2	3	3	4	3	3	3	3
290	0	3	1	1	1	4	3	4	4	4	1	4	3	3	4	5	4	4	4	4	4	4	4	3	5	3	3	4	5	4	4	5	4	3	4	4	3	3	5	4	5	5	4	4	5	5	4	4	3
291	1	3	2	2	1	4	5	5	3	4	4	3	2	5	4	4	5	4	5	5	4	4	5	4	4	4	4	5	4	4	5	3	4	3	3	5	2	3	3	3	2	3	3	3	3	3	3	4	4
292	1	2	3	2	1	2	3	2	3	2	3	1	3	4	3	4	3	3	3	3	2	3	4	2	3	2	2	3	3	3	4	3	3	2	3	2	3	3	4	3	3	4	3	3	3	2	3	3	3
293	0	3	2	2	0	4	5	5	4	4	5	5	4	4	4	5	4	4	4	4	3	4	4	3	4	4	4	3	5	5	4	5	5	5	4	5	4	4	4	2	5	2	3	4	1	2	2	2	2
294	0	3	1	1	0	3	3	3	3	4	3	3	3	3	3	3	3	3	4	3	3	3	4	3	2	3	1	4	4	4	5	4	4	3	4	3	3	4	3	3	3	3	3	4	3	3	4	4	3
295	1	2	2	1	1	2	3	1	3	3	3	2	1	2	2	2	3	2	3	3	2	2	2	3	3	3	4	2	3	4	3	3	2	5	3	3	3	3	2	3	2	2	3	2	2	2	2	5	1
296	1	2	2	1	1	5	4	5	4	3	3	5	4	4	3	5	5	4	4	4	3	2	4	3	3	2	3	2	3	3	3	4	4	3	3	3	2	3	4	3	3	2	2	4	3	3	1	2	1
297	1	3	2	3	0	5	2	5	3	4	2	4	3	3	3	3	4	1	5	5	4	3	3	4	3	3	3	3	3	3	5	4	4	3	4	4	4	4	4	3	3	3	4	3	3	3	4	3	2
298	1	1	3	2	0	5	4	4	4	3	2	3	3	3	2	2	2	3	3	3	2	2	2	3	4	3	3	4	4	4	4	4	4	5	5	4	4	4	5	5	5	5	4	3	3	4	3	4	4
299	0	4	2	2	1	5	4	4	4	5	4	5	4	4	4	4	3	4	5	4	4	4	5	4	5	3	5	5	4	5	5	5	5	5	5	4	3	4	4	4	3	4	2	4	1	2	3	2	2
300	0	3	1	1	1	3	2	4	3	3	4	4	3	5	3	5	3	4	3	3	3	4	5	4	4	4	4	5	4	5	5	4	5	4	5	4	4	4	4	5	4	4	4	5	4	3	3	3	4
301	1	1	3	2	1	5	5	3	5	5	5	5	4	5	5	4	4	5	4	5	5	5	5	4	5	4	5	5	4	4	4	4	5	5	4	5	5	5	3	3	3	4	4	4	1	3	1	2	2
302	1	3	1	2	1	2	2	2	2	1	3	1	2	1	2	3	3	2	3	2	2	3	4	3	3	2	3	3	3	3	3	3	3	5	5	4	5	3	3	3	3	3	3	3	3	2	2	3	2
303	0	4	2	1	0	4	3	3	4	4	3	4	4	5	4	5	5	5	3	4	3	4	5	5	5	5	5	4	5	5	5	3	5	5	3	3	3	4	5	5	5	4	5	5	3	4	4	4	3
304	1	3	2	3	1	2	2	3	3	2	1	3	3	3	3	3	3	3	1	2	3	1	2	3	3	2	3	3	2	4	3	4	4	2	3	4	4	5	5	4	5	5	4	5	2	1	3	3	2
305	1	2	3	3	0	4	3	3	3	3	3	4	3	2	3	3	4	4	1	3	3	2	1	3	4	2	3	3	3	3	2	2	4	3	3	3	2	4	4	2	4	2	3	4	3	3	3	2	3
306	1	2	2	1	0	4	4	4	3	5	5	4	5	3	4	5	3	3	4	3	3	4	5	4	4	4	4	3	3	3	4	3	1	4	4	3	3	2	3	2	2	3	3	2	1	1	3	3	3
307	1	2	2	2	1	3	1	1	3	3	3	4	3	3	3	4	4	4	1	2	3	2	3	3	2	3	3	5	4	5	5	4	5	3	3	3	3	3	5	4	4	5	4	4	3	3	1	3	3
308	0	2	2	2	1	5	4	5	4	4	2	4	3	5	4	4	4	4	5	4	4	3	5	4	4	4	5	5	5	5	4	4	5	4	3	5	5	3	5	4	5	5	5	4	1	2	2	1	2
309	1	2	2	2	1	4	4	4	5	4	4	3	4	3	4	4	5	4	3	2	2	3	4	4	5	4	5	5	5	5	5	5	5	3	4	4	4	4	4	4	5	3	5	5	3	1	2	2	1
310	0	3	2	2	1	4	5	5	4	4	4	3	4	5	4	4	3	4	4	5	5	4	5	3	4	4	4	4	2	4	3	4	3	3	2	4	1	4	2	2	3	3	2	3	5	4	4	5	4
311	0	2	3	3	0	4	3	4	5	3	2	4	5	4	3	4	3	5	3	3	2	4	3	3	5	4	4	4	3	3	5	4	4	5	4	5	5	5	4	4	5	5	4	3	3	2	2	1	4
312	1	1	3	2	1	3	3	3	3	3	1	3	3	4	3	3	3	5	2	3	4	5	3	4	4	3	2	3	2	2	3	2	3	1	3	1	2	2	4	3	3	2	3	3	3	3	3	3	3
313	1	1	2	1	1	4	4	4	3	3	1	2	2	3	1	2	3	2	3	4	5	2	1	4	2	2	4	3	3	3	1	3	2	2	2	2	3	2	5	3	3	3	3	3	3	3	3	2	3
314	1	3	2	1	0	4	5	5	5	4	4	5	5	5	4	5	5	4	4	5	4	4	4	4	4	5	5	5	5	5	5	5	4	3	3	3	2	3	3	5	4	4	5	4	2	3	3	4	2
315	1	2	2	1	1	4	4	5	5	4	4	5	4	3	3	4	4	3	3	3	3	3	4	5	3	3	5	3	3	2	3	5	3	2	5	4	4	4	4	3	4	3	4	4	2	2	3	2	3
316	0	1	3	2	1	4	4	4	3	4	3	1	2	3	3	4	2	3	3	4	4	3	4	4	4	4	5	5	5	3	3	4	5	3	4	4	4	3	3	3	4	3	3	4	4	3	3	4	4
317	0	2	3	3	1	5	5	4	5	5	5	3	5	3	2	3	2	3	5	5	5	4	4	3	3	4	3	4	5	5	5	4	5	5	4	5	4	4	5	4	5	3	5	4	1	2	1	2	2
318	0	1	2	4	0	2	1	2	3	1	2	2	1	2	1	3	3	3	3	2	4	2	1	2	2	2	2	2	3	3	3	3	3	3	3	3	1	2	3	2	2	3	3	4	5	5	3	5	4
319	0	3	1	2	1	5	4	4	5	5	4	4	5	3	3	3	3	3	5	5	4	4	4	5	5	4	3	5	4	5	5	5	5	4	4	5	5	3	5	5	5	5	5	4	2	2	2	3	3
320	1	4	1	2	1	2	2	3	2	1	2	3	3	2	3	2	3	3	3	4	3	3	2	2	3	4	3	3	3	4	3	3	3	3	3	3	5	3	3	3	2	3	3	3	3	3	3	2	2
321	0	2	2	1	1	2	3	3	3	2	3	4	3	5	4	4	4	5	4	4	4	3	3	3	3	3	3	3	3	3	3	3	3	3	4	4	3	3	3	3	3	3	3	3	5	5	4	4	5
322	0	3	2	1	1	4	3	3	3	3	2	2	2	4	3	3	4	4	3	4	3	3	2	3	3	3	3	4	4	4	4	3	3	5	4	3	4	4	3	4	3	4	3	5	4	3	4	4	3
323	0	1	3	1	0	3	5	3	4	3	4	5	3	2	2	3	4	3	3	3	4	4	5	5	5	5	4	4	5	4	5	5	5	5	5	4	4	4	5	4	5	4	4	4	2	3	1	1	2
324	1	2	3	1	0	4	4	3	3	4	3	3	3	4	5	3	4	4	3	4	2	3	3	4	4	3	3	3	2	3	3	4	2	4	2	2	3	1	3	3	4	2	4	4	3	3	2	3	2
325	0	1	3	3	1	3	3	3	3	3	2	2	3	3	3	3	4	3	4	3	3	4	3	5	4	5	5	5	4	4	4	5	4	3	3	3	2	3	3	3	3	3	3	3	4	4	4	4	3
326	1	3	2	3	0	4	4	3	4	5	3	2	2	3	3	4	4	4	1	2	2	3	2	3	2	4	3	2	2	2	1	3	2	3	2	3	2	3	3	3	2	3	3	3	4	3	4	4	4
327	0	3	1	2	0	3	3	3	2	3	3	3	4	3	4	3	3	4	5	3	5	5	4	5	5	5	5	4	5	4	5	5	5	4	5	4	4	5	4	4	4	5	5	5	2	1	3	2	2
328	0	2	3	3	0	3	3	4	2	3	3	4	3	5	5	4	5	5	3	4	4	5	5	4	4	5	5	4	4	3	4	4	3	3	4	2	3	3	3	4	4	3	4	5	3	3	3	3	3
329	0	2	2	1	0	4	4	3	4	3	3	2	1	4	5	5	4	4	3	3	4	5	5	5	3	5	4	5	4	4	4	3	3	3	3	3	3	4	5	5	3	3	5	4	3	3	1	3	4
330	1	1	3	2	0	5	5	4	4	4	3	4	4	5	4	4	5	5	4	4	3	3	4	3	4	4	5	3	4	4	3	3	3	3	3	3	5	4	3	4	4	4	4	3	3	3	3	4	4
331	1	3	2	2	0	5	5	4	5	4	5	4	5	4	4	4	5	5	4	4	3	4	4	5	5	4	5	4	2	4	3	4	5	3	4	4	2	2	5	5	5	4	4	4	1	3	2	2	2
332	0	3	1	1	1	3	3	4	3	3	3	3	3	3	4	4	4	3	4	3	3	4	4	4	5	3	4	5	5	5	4	4	5	4	4	4	5	4	5	4	5	5	4	4	2	3	1	2	2
333	1	1	2	1	1	4	4	4	3	3	2	3	2	2	3	2	3	4	2	3	3	3	2	3	3	2	3	4	4	5	5	4	4	4	4	3	5	5	5	4	5	4	5	5	2	2	2	1	2
334	0	3	1	1	1	3	3	3	4	5	5	3	5	4	4	4	3	3	4	4	3	4	4	5	5	4	5	3	3	4	4	4	3	4	3	3	3	3	5	1	4	3	3	3	3	3	3	2	4
335	1	2	3	2	0	3	3	2	2	3	4	3	4	2	4	3	4	4	4	3	2	4	3	3	4	3	3	3	3	3	4	4	2	4	3	3	3	3	4	4	4	3	5	3	3	2	3	2	3
336	1	2	3	2	1	3	2	1	3	3	5	3	4	4	3	4	2	4	2	4	2	4	4	4	3	3	3	5	5	5	5	4	5	5	3	5	4	3	4	3	3	3	4	4	2	2	3	2	1
337	1	1	2	1	1	2	3	2	3	4	3	3	3	2	1	1	2	2	4	4	4	1	2	2	3	3	4	3	1	2	3	2	2	4	5	4	2	3	4	4	4	3	3	4	3	3	5	4	4
338	1	3	2	2	1	3	3	4	4	3	3	3	2	3	3	2	4	3	4	3	3	4	3	3	3	3	3	3	3	3	3	3	3	3	3	3	2	2	3	3	3	2	2	2	2	3	2	2	2
339	1	4	2	2	1	3	3	3	4	5	4	5	4	4	4	3	5	5	4	3	4	4	4	2	4	4	5	5	5	4	4	4	4	4	4	4	4	4	4	5	4	3	5	5	2	1	3	2	1
340	1	1	3	2	1	3	3	2	2	3	2	3	2	2	1	3	4	3	2	1	2	3	3	3	3	4	4	4	3	2	4	3	3	4	3	4	3	3	2	4	3	3	4	5	3	2	2	2	3
341	0	3	2	2	1	3	3	3	3	3	3	3	3	3	3	4	3	4	3	5	2	5	4	4	5	5	4	4	3	3	4	3	3	5	4	4	3	3	4	5	5	4	5	5	4	3	4	3	3
342	1	2	2	2	1	3	4	3	2	2	4	4	5	4	4	4	4	3	3	4	4	4	5	5	5	5	4	4	4	5	4	5	4	5	4	4	5	5	4	3	5	5	4	4	2	2	2	2	2
343	1	4	1	2	0	3	4	3	4	3	3	5	4	3	4	5	4	5	4	4	3	4	5	5	4	4	5	3	3	3	3	4	3	3	3	2	3	3	3	3	4	3	3	3	3	4	3	4	3
344	0	3	2	2	0	4	5	5	4	4	5	4	4	5	4	3	3	4	4	5	5	4	4	4	4	5	5	5	5	5	4	5	5	3	5	4	4	4	4	4	3	3	3	3	1	3	1	2	1
345	1	2	2	2	0	3	3	4	3	2	3	2	1	3	3	2	3	3	3	3	3	3	2	3	2	3	2	2	2	3	3	3	2	3	3	2	2	3	4	3	4	3	4	3	2	1	3	3	2
346	1	1	3	3	1	4	3	4	4	5	4	4	4	3	3	3	2	3	3	2	4	5	5	4	4	4	5	4	3	3	3	4	3	4	2	3	4	2	3	3	3	3	3	2	4	4	3	3	2
347	0	1	3	2	0	3	3	5	3	4	4	3	3	5	3	3	3	2	5	5	5	4	4	4	5	4	3	5	5	3	4	4	5	4	5	4	5	3	5	4	5	5	4	4	3	3	4	4	2
348	0	1	3	1	0	4	5	4	5	5	4	5	3	3	4	4	3	5	5	5	4	4	4	5	5	5	5	5	4	5	4	5	5	3	4	5	5	4	5	4	4	3	4	3	3	2	1	2	2
349	0	3	2	3	1	4	5	4	5	5	4	5	4	5	4	4	4	5	5	4	5	3	4	4	3	3	3	5	5	3	5	5	4	4	5	3	4	4	2	2	2	3	2	3	3	4	3	3	4
350	1	2	2	2	1	3	3	1	2	3	4	4	4	3	2	4	4	4	3	4	2	3	4	3	3	3	4	4	4	4	4	4	4	4	3	3	4	3	3	3	3	3	1	3	4	4	4	5	3
351	1	2	2	2	1	3	3	3	3	3	5	3	5	5	5	4	4	5	2	3	3	3	3	4	5	5	4	3	3	3	3	3	4	4	4	4	3	4	4	3	3	5	3	4	2	4	3	3	2
352	0	2	3	1	0	1	1	3	2	3	3	2	2	3	2	3	2	1	3	3	3	1	3	3	2	3	4	3	4	3	3	3	3	3	4	4	4	3	3	3	4	4	3	3	4	4	5	4	3
353	1	1	3	4	0	4	5	4	5	5	3	3	3	5	5	4	4	5	4	5	4	4	5	4	5	5	5	5	5	4	4	5	4	4	5	4	5	4	5	5	5	5	5	5	2	2	3	3	3
354	0	3	3	4	1	4	4	5	5	4	5	4	4	5	4	5	5	4	5	4	5	4	4	5	5	4	5	4	4	4	5	4	4	5	5	5	4	4	4	4	5	4	5	5	3	3	3	3	2
355	1	1	3	1	0	2	2	2	4	4	3	3	2	1	3	3	3	4	3	2	2	3	2	2	3	1	3	5	5	4	4	5	5	4	5	5	4	5	4	3	4	4	1	3	3	3	4	2	2
356	0	3	2	3	1	3	4	3	3	2	3	3	3	4	4	5	5	5	1	3	3	3	3	3	3	1	3	4	3	3	4	4	3	4	4	3	5	4	3	3	3	3	3	4	4	3	4	4	3
357	0	3	2	1	1	4	4	4	3	4	3	3	3	5	5	5	5	5	5	5	3	5	4	3	5	5	4	4	5	5	5	5	5	5	4	5	5	5	4	4	3	4	5	3	4	4	3	3	2
358	1	2	1	1	0	4	3	3	3	4	4	4	4	3	3	5	4	4	5	4	5	4	4	3	4	5	5	4	4	3	4	3	2	4	4	3	4	3	3	3	3	2	3	3	3	4	3	4	3
359	0	1	2	1	0	2	1	3	3	2	3	3	3	3	2	3	3	3	3	1	2	2	3	3	3	3	4	2	4	3	4	4	3	4	5	4	3	4	3	2	3	2	4	3	4	4	4	4	4
360	0	2	2	1	1	4	3	4	3	4	2	3	4	2	3	3	4	3	5	3	4	3	3	3	3	4	3	5	5	5	4	5	4	1	3	5	3	3	3	3	3	3	4	3	3	4	3	2	3
361	1	2	2	2	0	3	3	2	4	2	3	3	3	2	2	2	3	3	3	2	1	3	3	5	5	5	4	4	3	4	4	3	3	3	3	3	1	3	3	3	3	2	3	3	3	3	2	3	3
362	1	4	1	2	1	3	3	4	5	4	5	5	4	4	3	4	4	5	5	4	3	5	4	4	5	5	5	4	4	3	5	4	5	5	4	4	4	3	5	3	5	3	4	3	1	1	2	2	1
363	1	2	3	2	0	4	4	4	4	4	5	5	5	5	5	5	5	4	5	4	3	3	4	4	3	5	3	4	3	4	3	5	4	3	3	4	4	3	5	5	4	4	5	5	2	2	3	3	3
364	1	2	2	1	1	2	3	3	2	2	4	4	2	4	5	4	3	4	1	2	3	5	3	3	3	4	1	1	3	3	3	3	3	2	2	3	3	4	3	2	2	3	3	3	3	3	4	3	3
365	1	2	1	1	1	2	4	4	4	3	3	1	2	3	3	4	3	3	3	4	3	3	3	4	4	3	3	4	4	4	4	4	4	3	5	4	5	3	2	3	3	3	3	3	1	1	3	1	2
366	0	3	2	2	1	4	3	4	4	4	4	5	5	5	4	5	4	4	3	3	2	3	4	3	3	3	2	4	5	5	4	4	4	4	5	5	5	5	5	3	4	4	5	5	3	3	3	2	3
367	0	2	3	2	1	2	3	2	2	3	3	3	2	3	1	3	3	2	3	3	3	3	3	3	4	5	4	3	4	4	4	3	4	3	4	3	2	3	3	2	3	3	1	2	3	3	3	4	2
368	1	2	2	3	0	4	5	4	4	4	4	5	5	4	4	5	5	4	5	4	3	4	4	3	4	5	3	4	3	5	5	5	4	5	4	4	3	4	5	5	5	4	4	4	2	3	3	3	2
369	0	3	1	1	0	3	2	2	2	4	2	2	1	3	1	2	2	2	4	3	2	1	2	1	4	3	3	4	5	4	5	3	4	3	4	3	2	4	3	3	2	3	3	4	3	5	5	5	4
370	0	1	3	2	1	4	4	5	3	4	2	3	2	1	3	3	3	2	4	4	4	3	4	4	3	2	3	2	3	2	3	3	3	3	2	3	1	2	3	2	4	3	4	2	5	3	4	4	5
371	1	2	2	2	0	2	3	3	3	2	2	3	3	3	4	3	4	4	2	2	1	2	3	4	3	2	2	4	4	5	3	3	4	4	4	5	3	3	4	3	3	3	3	4	1	2	2	2	2
372	1	2	2	2	0	2	3	3	1	3	4	5	4	3	2	2	4	2	2	2	2	4	4	3	3	3	3	3	2	3	2	3	2	5	4	3	2	4	3	3	1	2	4	3	1	3	1	2	3
373	1	2	2	2	1	3	3	3	2	4	4	3	4	5	5	4	5	5	5	5	3	3	4	3	4	4	4	4	4	4	3	5	4	1	3	2	2	3	2	2	3	3	2	3	3	3	4	4	3
374	1	3	2	2	1	3	4	4	2	4	4	4	5	4	3	4	3	2	4	4	4	4	5	4	5	4	4	4	4	4	5	4	5	4	5	4	4	5	4	4	4	5	4	5	2	3	3	3	3
375	1	1	2	2	1	2	2	2	1	2	4	3	3	3	1	3	2	1	3	4	3	3	5	3	4	4	4	3	3	4	4	3	4	4	5	5	3	5	4	3	3	3	3	3	2	3	4	3	3
376	1	2	2	1	1	4	3	3	4	3	3	2	3	4	4	2	2	3	4	4	4	4	4	4	5	4	4	3	2	2	4	3	3	4	3	3	4	2	3	4	3	3	2	3	4	3	3	4	3
377	1	1	3	2	1	3	4	4	3	4	4	3	3	4	3	3	4	3	2	2	3	2	3	3	4	5	4	3	3	3	2	2	3	2	3	3	3	4	4	1	3	3	3	3	4	3	4	3	5
378	0	1	3	1	0	3	3	4	2	3	3	3	4	3	2	3	4	3	4	4	4	3	3	3	3	4	4	3	2	3	2	2	3	3	3	2	3	2	4	2	4	3	2	3	3	4	2	3	2
379	0	2	3	3	1	4	4	5	5	4	3	3	2	5	3	4	3	3	5	3	5	3	4	2	4	2	3	4	5	4	3	3	4	4	3	2	3	3	5	3	5	4	4	4	3	2	3	3	3
380	1	2	2	1	0	3	3	1	1	4	3	3	2	2	1	1	2	2	3	3	2	3	2	3	3	3	3	3	3	3	3	3	4	3	3	3	2	3	3	2	3	3	2	3	2	3	1	3	2
381	1	3	2	2	0	2	1	2	2	2	3	3	3	2	2	3	1	3	4	3	3	4	2	3	2	4	1	3	2	3	3	3	3	2	3	3	3	3	3	3	3	2	3	3	4	4	4	3	4
382	1	1	3	2	0	2	3	2	2	3	2	3	2	2	3	3	2	3	2	2	3	2	3	3	4	3	3	3	4	3	5	4	3	4	4	3	3	2	3	3	4	4	4	5	4	3	2	2	2
383	1	3	2	2	0	3	3	4	3	3	3	3	5	4	4	5	4	4	4	5	4	3	5	3	4	3	3	3	3	2	3	3	4	4	3	4	5	4	5	3	4	3	4	5	1	2	2	1	1
384	0	2	2	1	0	4	3	2	3	4	3	3	3	3	3	3	3	4	3	4	3	5	4	4	4	3	4	4	3	5	5	4	5	5	5	5	5	4	5	4	5	4	5	5	1	3	1	3	3
385	0	1	3	4	0	5	5	5	5	5	5	4	3	4	5	4	5	4	3	4	3	4	5	4	5	5	4	5	5	4	4	4	5	4	4	5	4	5	4	3	4	5	5	4	3	1	3	2	3
386	0	1	3	1	0	3	3	3	2	2	4	2	3	4	4	1	3	3	5	3	4	3	5	4	4	5	4	5	5	5	3	4	3	3	4	4	3	4	1	3	2	2	3	1	4	4	4	4	4
387	1	2	3	3	0	3	4	3	3	3	4	3	3	3	4	2	3	3	4	2	4	3	4	4	5	4	3	5	5	5	4	4	4	4	3	3	4	3	5	4	5	4	4	5	3	3	2	1	3
388	0	2	2	2	1	2	2	1	2	2	3	2	3	3	3	3	4	3	2	2	2	4	5	5	4	4	4	4	3	4	5	3	4	3	3	2	2	3	4	3	3	3	3	3	3	5	3	5	3
389	1	2	2	1	0	5	4	4	5	4	5	5	5	4	4	4	3	5	3	4	5	5	5	4	4	4	5	4	3	2	3	2	3	3	3	3	3	1	4	3	3	3	2	3	2	3	2	2	3
390	0	1	3	3	0	5	4	3	4	4	3	5	5	4	5	4	3	4	4	5	4	4	5	5	4	4	5	5	4	4	4	5	4	3	3	3	3	2	2	2	3	2	2	2	2	2	3	3	1
391	1	2	2	1	1	4	3	4	4	4	5	5	5	3	3	4	4	3	4	3	4	3	3	5	4	4	5	5	4	5	4	4	4	4	4	4	4	3	4	4	4	5	4	5	3	2	1	3	3
392	0	2	2	2	0	3	3	3	3	4	1	3	3	3	3	2	2	3	4	1	1	3	3	4	3	4	3	3	4	3	2	4	3	4	3	4	4	5	3	2	3	3	2	3	5	4	3	4	5
393	1	3	1	1	0	5	4	4	4	4	5	5	5	3	5	5	3	4	3	3	3	4	4	4	5	4	4	5	5	5	5	5	4	5	5	5	5	3	4	5	5	4	5	4	1	3	2	3	1
394	1	2	3	3	0	4	4	5	4	5	3	3	4	5	3	3	4	4	4	4	4	4	4	5	5	5	5	3	3	3	3	3	3	4	3	3	3	4	4	3	3	3	4	2	3	2	3	3	4
395	1	2	1	1	0	3	1	2	2	3	3	2	2	2	2	2	2	2	4	4	4	3	3	3	3	2	2	3	3	4	2	4	4	3	3	3	1	2	3	3	3	3	2	4	4	4	5	5	4
396	0	3	2	2	0	5	4	4	4	4	4	3	3	3	3	5	3	4	4	5	4	4	4	4	4	4	3	5	4	5	3	4	4	5	3	5	3	4	5	3	5	4	4	5	4	2	3	2	3
397	0	3	2	1	1	5	4	4	4	4	4	5	5	5	3	4	3	3	5	4	5	3	4	3	4	4	5	5	5	4	4	4	4	3	4	4	3	4	5	4	5	4	4	4	3	4	2	3	4
398	0	2	2	2	1	5	4	4	5	4	5	5	5	4	2	4	4	3	5	5	4	4	5	5	4	5	5	3	3	3	3	3	4	5	2	3	3	3	4	3	4	3	3	4	3	2	2	2	2
399	1	1	3	2	1	4	4	5	5	4	3	3	4	5	3	4	4	5	5	4	5	5	5	5	3	4	5	5	5	4	4	4	4	2	3	4	4	3	5	3	5	5	4	4	2	2	1	1	1
400	1	1	2	1	0	2	2	1	3	2	2	3	2	3	3	2	3	4	4	2	2	3	1	2	2	3	2	3	3	3	3	3	3	4	3	4	4	4	3	3	2	3	3	3	4	3	4	3	4
401	1	2	2	1	0	3	2	4	3	4	3	3	3	3	2	2	3	2	3	3	2	3	5	4	3	4	4	4	4	4	3	5	4	3	3	3	3	4	5	4	5	4	4	5	3	2	3	4	3
402	0	1	1	1	1	2	2	2	2	2	1	3	3	2	2	3	3	2	4	3	5	3	4	4	4	5	3	5	5	5	5	4	4	4	3	3	3	2	3	5	5	4	4	4	2	4	3	4	3
403	1	2	2	2	1	4	3	4	4	4	4	3	3	4	2	2	4	4	5	3	4	5	4	4	3	5	5	4	4	4	4	3	4	4	4	4	4	4	3	2	3	4	3	3	4	3	4	3	4
404	1	3	2	2	0	3	3	2	3	1	2	2	2	2	3	2	3	3	1	2	3	3	3	2	2	1	3	3	2	3	3	3	3	2	2	2	3	1	3	1	2	1	2	3	5	5	4	3	4
405	0	1	2	1	0	4	4	4	4	3	4	3	3	5	5	4	4	5	4	2	3	3	4	3	3	4	4	5	4	4	4	4	5	5	4	4	3	4	5	4	5	3	3	3	5	4	3	3	4
406	0	3	2	1	1	5	3	5	3	5	4	3	4	5	4	4	3	5	3	4	3	5	5	5	4	4	4	5	5	4	4	5	4	4	3	4	3	3	3	4	5	3	5	4	4	4	4	4	2
407	1	1	3	2	0	2	2	3	3	3	3	3	2	5	3	3	3	3	3	2	2	2	3	3	2	3	2	4	4	3	4	3	3	4	4	4	5	4	4	4	5	5	4	5	2	2	2	4	3
408	1	1	3	1	1	4	4	5	3	5	3	3	4	5	4	5	5	3	4	4	4	4	5	4	4	4	5	3	3	3	4	4	4	3	4	5	3	4	4	3	3	3	3	3	2	3	2	1	3
409	0	3	2	1	0	2	1	4	3	3	3	3	3	5	4	5	4	5	3	3	4	4	3	4	4	5	3	4	4	5	4	4	4	3	3	4	5	3	4	4	5	4	4	4	3	2	2	1	3
410	1	2	1	1	0	1	3	2	2	3	3	3	3	3	3	1	2	3	3	3	2	2	2	2	2	4	3	4	4	4	5	5	4	4	4	3	3	4	4	4	4	4	4	5	3	3	4	4	3
411	0	1	3	1	1	4	5	4	4	5	2	3	3	3	2	2	2	3	4	5	3	4	4	5	4	5	5	4	4	4	3	2	3	4	3	3	3	1	3	2	3	2	2	2	3	3	4	3	3
412	0	1	2	2	1	4	5	5	5	5	4	3	4	4	3	5	4	4	4	5	3	5	5	4	4	5	4	3	4	5	4	4	4	5	4	4	3	3	4	3	4	3	5	5	4	3	4	4	4
413	1	2	2	1	1	4	3	5	4	4	4	3	4	3	3	3	3	4	3	3	3	4	3	4	3	5	3	5	4	4	4	4	2	3	2	2	3	3	1	3	3	3	3	4	4	5	5	4	5
414	1	2	3	4	1	4	5	4	4	5	2	3	4	5	5	5	4	5	4	3	4	5	4	5	4	4	4	4	4	4	4	3	3	2	3	3	3	3	3	3	3	2	3	3	1	3	1	2	2
415	0	2	3	2	0	4	4	4	3	5	4	3	3	5	3	4	4	4	5	4	4	5	4	5	4	5	4	3	3	3	4	3	3	4	3	2	2	3	2	3	3	3	3	3	3	4	4	4	4
416	1	2	2	1	0	3	3	3	3	4	3	3	1	1	2	2	3	1	4	2	3	2	3	2	2	2	2	4	3	2	4	2	3	3	2	4	2	3	2	3	3	3	3	4	3	2	3	3	4
417	1	2	2	1	1	3	3	4	3	3	3	2	3	3	3	3	2	3	3	3	4	2	2	3	3	3	3	2	3	3	3	4	2	4	3	3	5	5	4	2	4	2	3	4	4	5	3	4	4
418	0	1	3	3	0	4	4	4	4	5	5	5	5	3	5	4	2	4	5	2	5	3	5	3	4	5	5	4	5	4	5	4	4	5	4	3	3	4	5	4	5	4	5	5	1	3	3	2	1
419	1	3	2	2	1	3	3	3	3	2	3	1	2	2	3	3	3	3	3	3	2	2	2	2	1	3	3	3	3	3	2	3	3	3	3	3	3	3	3	3	3	2	2	4	4	5	5	3	5
420	1	3	1	1	0	2	5	3	4	5	1	2	2	3	3	4	4	4	2	3	2	4	3	3	4	3	2	5	4	4	4	5	4	4	3	3	2	3	4	5	4	4	4	4	3	2	2	4	3
421	0	1	2	2	1	4	2	3	4	3	4	2	2	3	2	4	3	3	4	4	1	2	3	4	2	3	3	1	3	3	2	2	2	3	3	3	3	2	3	2	3	2	2	3	3	4	4	4	4
422	1	2	3	3	1	3	4	4	4	4	5	5	5	4	4	3	3	3	5	4	3	3	4	3	3	3	5	4	4	4	3	4	4	3	4	3	3	3	4	3	4	3	3	4	2	3	1	3	3
423	1	1	3	1	0	3	3	3	3	2	2	1	3	3	1	4	1	2	3	3	1	2	4	2	3	2	2	3	1	2	2	1	2	2	1	3	3	2	1	3	4	3	3	3	3	4	2	3	3
424	1	1	3	2	1	2	3	2	2	3	3	2	2	2	3	3	2	3	3	4	4	3	4	3	3	3	3	3	3	1	2	3	2	3	3	2	3	3	2	3	3	3	4	3	3	2	4	3	5
425	1	2	2	2	0	3	4	3	4	4	4	3	3	3	3	3	2	2	5	4	5	5	5	5	4	5	5	5	4	4	5	4	4	5	3	5	5	4	4	5	3	4	3	3	3	3	3	3	3
426	0	3	2	1	1	4	3	4	3	3	2	3	3	3	3	3	4	4	4	5	3	5	4	4	5	4	3	4	3	3	4	5	5	3	4	2	3	3	5	4	4	5	3	5	3	2	2	4	3
427	1	3	3	3	1	5	5	5	3	5	5	4	3	4	4	4	5	4	5	4	4	4	3	4	3	3	3	5	5	5	5	5	5	4	5	5	4	4	5	4	4	4	4	4	2	2	2	3	3
428	0	1	3	3	0	5	5	4	4	4	4	3	4	3	2	2	1	2	1	3	3	3	3	3	3	2	3	4	4	3	3	5	4	5	5	5	5	5	4	5	3	3	4	5	3	2	2	3	1
429	0	1	3	1	1	5	5	5	4	4	3	4	5	4	3	3	3	3	4	4	5	3	3	4	4	4	4	4	5	4	5	5	5	3	4	4	2	3	4	4	4	3	3	4	3	3	4	4	3
430	1	3	2	2	1	3	3	3	3	3	1	2	3	3	2	3	4	4	2	2	3	4	3	3	4	2	3	3	3	1	4	2	3	1	3	3	4	1	4	2	3	3	3	4	4	3	2	2	3
431	0	3	2	2	0	3	1	3	2	3	3	4	3	3	3	2	2	2	4	3	4	4	5	4	3	3	4	4	4	4	3	3	4	4	3	3	3	3	4	4	4	5	5	5	5	4	4	4	4
432	1	3	1	2	1	3	4	4	3	3	4	3	4	3	4	4	4	3	4	4	4	4	5	4	4	5	5	3	5	4	4	4	4	3	4	4	5	4	5	4	4	3	4	3	1	2	2	3	2
433	0	2	2	3	1	4	4	5	5	4	3	5	4	5	5	4	5	5	4	4	3	4	5	4	4	5	5	4	5	5	5	5	4	5	4	5	5	4	5	5	5	4	5	3	2	2	3	3	2
434	0	2	3	2	0	4	4	5	4	4	5	4	4	4	2	3	3	2	5	4	3	3	4	4	5	4	5	5	5	4	5	5	5	4	3	4	4	3	4	3	5	4	4	5	3	4	3	4	3
435	1	2	2	2	0	4	3	3	4	5	5	4	4	3	2	3	3	3	3	3	3	4	4	4	4	5	5	4	4	5	5	4	5	2	4	3	2	2	4	2	2	4	4	3	2	2	1	3	2
436	1	2	3	3	1	1	3	1	3	3	2	2	3	3	3	3	2	4	3	3	3	2	3	3	2	3	3	3	3	3	3	4	3	4	3	3	3	2	4	3	3	4	4	5	5	5	5	4	5
437	1	3	1	1	1	5	4	3	4	4	4	5	4	3	3	2	2	2	4	3	3	5	5	4	5	5	5	5	5	4	4	5	5	4	5	3	4	4	5	4	5	4	5	5	1	3	2	1	2
438	0	3	2	2	1	5	5	5	5	5	5	3	4	5	4	5	5	4	4	5	5	5	4	5	4	5	5	5	5	4	5	5	4	3	4	4	4	4	5	4	5	4	4	5	3	4	4	3	4
439	1	2	3	2	1	3	3	3	3	4	4	4	3	5	3	3	3	5	5	5	5	4	3	4	3	4	3	3	3	3	3	4	3	4	4	3	4	4	4	5	5	5	5	4	2	3	3	1	3
440	0	2	2	1	1	4	4	4	4	3	1	2	3	4	3	4	4	4	2	3	3	4	2	3	4	3	3	3	3	3	3	3	3	3	4	2	2	2	2	3	4	1	3	2	4	4	5	4	4
441	0	1	3	1	0	4	4	4	5	5	5	5	5	4	4	3	3	5	3	4	4	4	4	5	4	4	5	3	4	3	3	3	3	4	3	3	2	2	4	4	5	4	5	3	3	3	4	3	3
442	0	1	3	2	0	4	5	2	4	3	3	4	3	3	3	3	4	4	4	3	3	4	3	4	4	3	3	5	5	5	5	5	5	4	4	5	5	3	5	4	5	4	4	5	3	2	4	2	3
443	1	2	1	1	1	3	2	2	2	2	3	2	3	3	2	3	3	3	3	5	5	3	3	3	2	4	4	3	2	1	3	4	2	3	3	1	3	2	3	3	2	3	3	2	4	3	4	4	5
444	1	4	1	1	0	2	3	2	2	3	2	3	3	3	4	2	4	4	2	2	3	2	3	3	2	2	3	4	3	1	4	4	4	4	3	3	3	4	4	4	4	3	5	4	5	3	4	4	3
445	0	1	2	2	1	4	3	3	3	3	3	2	3	4	3	3	4	4	2	3	3	3	3	2	3	3	3	4	4	3	3	3	4	3	2	3	2	2	3	3	3	2	2	3	3	1	3	2	2
446	1	1	3	3	1	4	4	3	3	4	2	2	3	1	3	2	2	2	3	4	4	3	3	3	2	3	3	4	4	4	4	4	3	4	3	2	2	3	4	4	2	4	4	3	1	2	1	2	2
447	1	2	3	1	1	5	5	5	4	5	3	5	4	2	3	3	5	4	4	5	4	5	4	4	5	5	4	5	5	5	5	5	5	5	4	5	4	5	5	4	5	4	5	4	1	1	2	3	1
448	0	3	1	1	0	4	4	4	2	4	4	4	4	5	5	5	4	4	5	5	4	5	5	5	5	5	4	3	3	4	3	4	3	4	4	3	5	4	5	4	5	4	5	5	4	5	4	4	4
449	0	1	3	2	1	2	2	1	3	2	3	3	3	2	3	2	3	4	3	1	2	4	3	2	1	3	2	4	4	4	3	4	3	3	3	3	3	3	3	1	3	2	2	3	3	4	3	3	4
450	1	3	2	1	1	2	3	3	2	2	3	2	2	4	2	3	2	3	2	3	4	2	1	3	3	1	2	2	3	2	3	3	1	2	3	3	3	2	3	2	2	2	3	3	5	5	5	4	5
451	0	1	3	3	0	1	2	3	3	3	2	3	3	4	3	2	3	3	3	3	3	3	3	4	3	5	3	4	3	3	3	3	3	2	3	4	2	1	3	2	2	2	3	2	4	3	3	4	3
452	0	2	2	1	0	3	3	3	1	3	2	1	2	3	2	3	3	1	3	2	3	3	3	4	2	2	3	5	3	3	3	3	3	4	4	4	4	4	3	3	3	3	4	3	1	3	3	4	2
453	1	3	3	3	1	4	4	4	4	4	4	5	4	3	3	2	3	3	4	5	4	4	5	4	3	3	3	4	4	5	5	4	3	4	5	5	5	5	3	5	5	4	5	5	2	2	1	3	2
454	0	1	2	1	1	4	4	4	4	4	1	3	3	3	3	2	3	3	4	4	4	4	4	4	4	3	3	2	3	2	3	2	2	4	4	2	3	3	4	4	4	2	3	3	3	4	2	3	3
455	1	3	2	3	0	4	4	4	5	4	4	4	5	3	5	4	4	5	3	5	4	4	4	4	4	4	4	3	2	3	2	4	2	3	4	3	3	3	4	4	3	3	4	4	1	2	2	1	2
456	0	2	2	1	0	2	2	2	4	1	3	1	5	3	1	2	2	1	3	3	3	3	3	3	3	2	2	3	3	3	3	3	1	2	3	2	3	3	3	3	3	3	2	3	4	4	4	3	4
457	0	2	2	1	0	3	3	3	3	2	2	3	1	3	2	3	3	4	5	3	4	4	4	3	3	3	4	4	5	5	3	4	4	4	5	5	4	5	3	5	4	3	3	4	4	4	4	4	4
458	1	1	3	3	0	3	3	3	3	4	2	2	3	2	2	2	2	3	4	2	3	3	2	3	3	3	3	3	2	2	3	2	3	3	2	3	3	3	3	3	3	2	3	2	2	2	2	3	3
459	0	3	2	1	0	2	3	3	3	3	4	3	3	3	3	2	3	2	3	3	3	3	3	2	3	2	4	3	1	2	2	2	2	3	2	3	3	3	3	2	1	2	2	3	4	4	4	3	3
460	1	2	2	1	1	4	3	3	4	3	4	4	5	5	4	4	4	4	4	4	5	5	4	4	4	5	4	3	4	2	3	4	3	3	3	3	5	4	5	3	3	2	3	2	3	3	4	3	3
461	0	4	1	1	0	3	3	4	3	3	3	2	3	3	3	3	4	4	3	3	2	4	2	2	3	3	2	3	3	4	3	4	3	5	4	5	5	5	3	1	3	1	3	2	4	4	3	4	5
462	0	2	2	1	0	2	3	3	2	2	2	3	2	3	2	3	3	3	2	3	2	3	3	2	3	4	3	3	4	2	2	3	2	1	3	3	2	3	2	2	3	3	2	3	2	3	3	4	4
463	1	3	1	1	1	4	3	4	4	4	3	3	3	3	2	3	4	3	3	3	2	3	4	3	3	4	3	4	5	4	3	4	5	3	3	3	2	3	4	2	3	2	3	5	3	3	4	3	3
464	1	3	2	1	0	3	3	2	3	2	1	2	2	3	3	2	2	3	5	4	3	3	3	3	4	3	4	2	3	1	1	3	3	3	4	3	2	1	3	2	3	3	3	4	4	3	4	4	4
465	1	3	3	2	1	4	3	4	4	4	4	4	3	2	4	3	3	4	4	3	4	4	3	3	4	4	4	5	3	3	3	3	4	3	2	2	2	2	4	3	3	2	4	3	3	2	3	3	3
466	0	4	1	1	0	4	4	4	3	3	2	4	3	3	3	4	2	2	4	4	3	4	4	4	3	5	4	4	3	3	3	4	4	3	4	4	3	4	3	3	4	3	2	3	5	4	3	5	4
467	0	3	1	1	0	2	3	4	3	3	2	3	4	3	3	2	3	3	3	3	3	3	3	2	3	3	3	4	4	4	3	3	4	4	5	4	3	4	3	3	4	3	4	3	3	3	3	4	4
468	1	3	2	2	0	5	5	4	4	3	4	3	5	5	3	3	3	4	2	4	1	5	4	4	3	3	5	5	5	5	5	5	5	3	2	4	1	2	3	4	4	3	4	4	2	3	3	2	2
469	0	2	2	2	1	3	3	3	4	3	3	4	5	3	3	3	2	2	4	4	4	3	4	3	5	4	3	4	5	3	4	5	4	1	3	3	3	2	4	5	4	4	4	5	2	2	2	1	3
470	1	2	2	2	1	4	4	4	5	4	3	4	3	5	5	4	5	4	5	4	3	4	4	4	5	5	4	5	5	4	5	5	5	5	5	5	4	4	5	5	4	5	5	4	3	2	2	3	3
471	0	2	2	1	1	2	3	3	3	3	3	3	1	2	3	2	3	3	5	4	5	4	3	5	5	4	4	3	3	2	3	3	3	2	4	2	2	2	3	3	3	5	4	4	3	3	4	4	2
472	0	3	2	1	0	4	4	4	3	4	4	4	5	3	5	4	3	5	4	3	4	4	3	5	4	4	4	4	5	5	5	5	4	5	4	5	5	5	3	3	3	4	3	2	4	4	5	3	4
473	0	1	2	1	0	3	3	3	3	4	2	3	2	3	4	4	4	3	5	4	4	2	3	3	4	3	3	2	2	1	2	3	2	3	3	3	4	4	4	3	3	3	4	4	2	3	4	3	3
474	1	2	3	3	0	5	4	3	3	4	5	1	3	3	3	2	3	3	3	3	4	3	3	4	3	3	4	3	3	3	4	3	4	2	3	4	2	2	4	4	3	3	3	3	2	3	3	3	2
475	0	1	2	1	1	3	4	3	2	3	3	5	2	4	3	4	3	4	3	4	4	4	3	4	3	4	4	3	4	4	3	4	2	3	3	3	3	4	2	4	2	3	3	3	5	4	4	5	5
476	1	1	3	1	0	3	2	2	3	3	3	2	1	2	3	3	3	2	3	3	2	4	3	3	3	2	2	5	4	4	3	3	2	2	3	1	3	3	2	3	3	2	3	1	4	3	5	4	4
477	0	3	2	3	0	4	5	3	5	5	4	5	5	5	5	4	5	5	4	5	5	4	4	5	4	4	4	5	4	5	5	4	5	4	5	4	4	4	5	4	4	4	5	5	3	3	3	2	2
478	1	3	2	2	1	5	5	4	5	4	3	3	4	5	5	4	5	4	5	4	4	3	4	3	3	4	3	3	5	5	3	2	4	3	4	4	3	3	5	5	5	4	4	4	2	1	2	3	1
479	0	2	2	3	0	3	3	4	5	3	2	3	2	3	2	3	3	4	3	2	2	4	2	3	3	3	1	2	3	3	2	4	2	2	3	2	2	2	3	1	3	3	3	3	3	3	4	4	4
480	0	2	1	1	1	2	2	1	3	3	2	1	2	5	3	4	4	5	3	3	3	5	4	4	5	4	5	4	4	4	4	5	4	3	4	3	3	1	3	3	4	4	2	3	5	4	3	4	4
481	0	1	3	3	1	5	5	5	4	5	4	5	4	4	3	5	5	4	3	4	4	3	3	4	4	5	4	4	3	4	4	4	4	5	5	5	5	5	5	5	5	4	4	5	2	2	3	2	3
482	1	1	3	3	1	4	3	4	3	4	4	3	5	3	2	4	3	1	4	2	2	3	5	3	4	5	3	3	4	4	3	4	4	4	4	4	4	4	4	3	3	3	3	3	2	2	2	2	2
483	1	1	3	2	0	4	3	4	4	4	4	4	4	3	3	1	3	2	3	3	3	2	3	2	3	2	3	4	4	4	5	4	4	3	2	4	3	3	3	3	3	3	1	3	3	2	3	3	1
484	0	1	3	2	1	3	4	2	5	5	4	5	3	4	2	2	3	5	1	1	2	5	4	3	3	5	3	4	4	3	3	3	4	3	3	4	3	3	3	2	3	3	2	3	2	3	2	3	2
485	1	2	2	3	1	4	4	4	5	4	4	5	4	4	4	4	5	5	4	5	4	4	5	5	5	4	4	4	3	5	2	4	4	3	4	3	3	2	5	3	4	3	4	5	3	2	3	2	2
486	1	3	3	4	0	5	4	5	5	5	4	5	4	3	5	5	3	4	3	3	3	5	4	4	5	5	5	4	5	4	4	5	5	4	3	4	3	3	4	4	3	3	3	3	3	2	2	2	2
487	0	4	1	3	1	3	3	4	4	3	3	4	1	3	3	3	3	4	2	3	3	4	3	4	3	4	5	3	4	4	4	5	4	4	3	4	4	5	4	4	5	4	5	5	3	3	3	3	2
488	1	2	2	1	0	3	3	4	3	3	3	2	2	3	2	2	3	3	3	2	2	3	3	3	3	2	3	5	4	5	5	3	5	3	5	4	4	4	5	5	5	5	4	4	3	2	2	2	3
489	1	3	2	1	0	4	3	3	4	3	3	2	3	5	2	2	3	3	4	3	2	4	4	3	2	3	3	2	3	3	3	3	3	2	3	2	3	2	3	3	1	3	2	3	3	4	3	3	4
490	0	2	3	3	0	3	3	3	3	3	2	2	5	4	4	3	3	5	5	4	3	3	3	4	4	2	3	2	3	1	2	3	2	2	3	2	2	3	3	2	3	2	3	3	4	4	5	4	5
491	1	2	2	1	0	3	3	3	2	4	5	4	4	4	4	2	3	3	4	5	5	3	4	4	2	5	4	5	4	4	5	4	4	4	3	4	4	4	3	4	4	5	5	4	5	5	4	4	4
492	1	2	2	3	0	2	2	3	3	3	3	3	4	4	2	5	4	3	3	2	2	2	4	3	3	2	3	2	3	3	3	3	3	2	3	3	3	2	5	5	4	5	4	5	5	5	4	5	5
493	0	3	1	1	1	2	3	4	3	2	1	2	2	2	1	3	3	2	2	2	4	3	3	2	3	1	2	3	3	3	2	2	2	2	2	2	2	3	3	3	3	3	4	3	3	3	2	3	2
494	0	3	2	2	0	3	4	2	2	3	1	3	3	3	3	2	3	3	2	2	3	2	2	4	3	3	4	3	5	4	5	3	4	4	2	4	3	3	5	4	4	2	4	5	3	4	4	3	4
495	0	2	2	1	1	3	3	3	3	3	3	1	2	4	4	5	5	5	3	4	3	4	3	3	3	3	3	4	4	4	5	5	4	3	5	4	4	3	3	5	4	3	4	4	3	3	3	3	3
496	1	2	2	1	1	2	2	1	3	3	3	3	3	4	4	4	3	5	5	3	4	5	5	4	5	3	4	2	3	3	2	3	3	3	2	3	2	3	3	3	4	3	3	3	4	4	4	5	3
497	1	2	2	1	1	3	2	1	3	4	4	3	5	4	3	3	3	5	4	4	4	4	4	5	3	4	4	3	2	2	3	2	2	3	4	2	4	4	3	3	3	2	3	3	3	2	3	3	3
498	0	4	3	1	1	5	5	5	5	5	5	4	5	5	4	5	5	5	4	5	4	5	5	5	5	4	4	4	4	4	4	3	5	5	5	4	4	5	5	4	3	4	5	4	3	1	2	2	2
499	0	2	2	2	0	3	3	4	3	3	5	4	4	5	5	5	5	5	3	3	5	4	5	4	4	4	4	4	3	3	3	3	3	4	5	3	4	5	5	4	5	5	5	5	4	3	3	3	3
500	0	3	1	1	1	3	4	3	4	3	3	3	3	3	1	3	2	2	2	5	4	2	3	3	2	4	3	5	4	5	5	5	4	5	4	4	4	5	3	3	4	5	5	3	3	4	3	4	3
501	0	2	2	2	1	2	2	3	1	1	3	3	2	3	3	3	2	2	3	3	3	3	3	4	4	3	3	3	4	4	3	2	4	3	4	5	2	4	5	4	4	4	4	4	4	3	3	3	4
502	1	1	2	1	0	3	4	4	3	5	5	4	4	3	5	4	4	4	4	5	4	4	5	5	4	4	5	2	3	3	3	3	3	3	3	3	3	4	3	5	5	4	5	4	3	2	2	3	3
503	0	2	2	1	1	2	2	2	3	1	3	4	3	3	3	3	2	3	3	2	3	3	2	4	4	3	4	4	5	4	3	3	5	5	5	4	3	4	4	4	5	3	5	5	4	3	4	3	3
504	1	2	2	1	0	5	4	5	3	4	4	3	4	5	4	4	3	3	5	4	5	4	4	3	4	4	4	3	3	4	3	4	4	4	5	4	4	5	4	5	5	5	5	5	1	2	2	4	2
505	1	2	2	2	1	3	3	2	2	2	3	2	1	2	2	2	2	4	2	2	3	5	3	2	3	4	1	2	3	2	3	2	3	3	3	2	1	3	3	3	4	4	3	3	3	3	4	3	3
506	0	2	2	1	0	3	4	3	3	4	2	1	4	3	4	5	4	4	3	3	3	4	4	5	3	4	3	4	3	4	3	4	4	5	4	5	4	4	4	4	4	3	4	4	3	4	4	4	5
507	0	3	2	2	0	4	3	3	4	3	3	3	4	4	4	5	4	5	3	3	4	3	3	3	4	3	3	4	5	5	5	5	4	4	3	3	4	3	3	2	3	2	3	4	1	2	3	2	3
508	1	2	1	2	1	4	4	3	5	3	5	3	3	5	4	5	4	5	2	3	3	3	4	5	4	4	3	5	5	5	5	4	4	5	4	4	5	4	4	5	4	4	4	4	2	2	1	3	2
509	1	2	3	4	1	2	5	3	4	2	4	4	4	4	5	5	5	5	3	2	2	4	5	5	4	4	5	5	5	5	5	4	4	3	5	5	4	4	4	4	5	4	4	4	2	3	2	1	3
510	1	2	1	1	0	3	3	3	3	3	2	3	3	3	3	3	3	3	3	3	4	2	1	3	3	1	3	5	3	4	4	5	4	5	5	4	5	3	5	5	4	5	4	5	3	2	2	2	3
511	1	2	2	1	1	3	3	3	4	5	3	3	3	4	4	4	4	5	4	4	3	3	4	3	3	3	2	3	3	3	2	2	4	3	3	3	2	2	5	1	3	3	3	3	4	4	3	5	4
512	1	2	2	1	0	2	2	3	2	2	3	2	3	2	2	4	2	3	2	2	2	2	3	3	3	2	3	3	4	3	2	3	4	4	4	4	3	4	4	3	4	3	4	4	4	4	3	5	5
513	1	3	1	1	1	3	3	4	2	3	4	3	2	5	3	4	4	3	3	3	4	3	4	4	4	3	4	5	3	4	4	4	4	3	4	4	4	5	3	4	4	5	4	5	2	4	3	3	3
514	0	2	3	3	0	3	3	3	2	2	3	2	2	3	2	3	3	3	3	3	2	3	3	3	3	2	3	3	4	3	2	3	3	3	3	2	1	3	3	3	4	3	3	5	2	3	3	3	3
515	0	2	1	1	1	4	5	3	4	5	4	4	5	5	3	5	4	5	5	5	5	4	4	5	5	5	4	4	4	4	3	4	4	4	4	5	5	5	5	3	4	3	4	4	5	4	4	3	4
516	0	1	3	2	1	3	1	3	1	1	2	1	3	2	3	4	1	2	3	3	2	2	3	3	2	2	3	5	4	3	4	5	3	4	5	4	5	4	4	3	3	4	4	4	4	3	4	4	3
517	1	3	2	2	1	3	3	3	3	3	3	2	3	3	2	3	3	3	3	3	2	2	3	3	3	3	3	4	4	4	3	3	4	4	3	5	4	4	4	3	3	3	4	3	3	3	3	3	4
518	1	3	1	1	1	3	4	2	3	2	3	5	2	2	2	3	3	3	3	3	4	3	2	3	3	2	3	2	3	3	3	3	4	4	3	3	3	4	5	4	5	3	4	5	3	3	3	4	3
519	0	2	2	1	0	3	3	3	2	3	2	2	2	3	2	3	3	2	2	3	3	1	3	2	3	3	2	4	4	3	4	4	5	3	5	4	4	4	5	4	4	4	3	3	3	4	4	4	5
520	1	4	2	2	1	3	3	3	4	3	3	3	4	3	3	2	3	3	2	2	4	2	2	3	4	3	3	3	3	3	3	2	3	4	4	4	4	4	3	3	3	2	3	3	1	2	3	2	2
521	1	2	2	2	0	5	4	5	4	5	3	2	4	5	4	4	4	3	4	3	4	5	5	4	4	5	4	3	4	4	2	4	1	3	4	3	3	2	3	2	3	3	3	3	3	3	3	3	4
522	1	2	3	4	1	1	2	1	1	3	5	3	4	3	3	3	4	4	4	3	2	3	2	2	3	2	3	5	4	5	4	4	4	4	4	4	5	4	4	3	4	3	4	3	3	4	4	4	4
523	0	2	2	1	0	3	5	3	3	4	4	3	3	3	3	5	3	4	4	5	3	5	5	5	5	5	5	4	3	4	4	4	4	4	4	3	4	3	5	4	4	4	5	4	4	4	4	5	4
524	1	1	3	2	0	2	3	3	2	3	2	2	3	2	3	3	3	3	3	1	2	1	2	2	1	2	2	3	4	4	3	4	3	5	5	3	4	3	2	2	3	2	3	2	3	3	3	3	4
525	1	2	2	2	1	4	3	3	2	4	3	4	3	4	4	3	5	5	4	4	4	3	3	3	3	3	4	3	3	3	3	3	3	5	5	5	4	3	4	5	3	3	4	4	2	2	3	2	1
526	0	3	1	1	0	2	3	3	3	3	4	5	5	3	4	3	4	4	3	4	4	5	4	3	4	4	3	5	4	5	3	5	5	4	3	5	4	5	4	5	5	3	4	5	3	2	2	2	3
527	1	3	2	2	1	4	4	3	5	4	3	2	3	5	3	4	4	4	3	5	3	5	4	4	4	4	4	4	3	3	2	3	3	3	1	3	2	3	2	3	3	3	2	3	3	3	4	5	3
528	1	1	3	2	1	4	3	3	3	4	4	4	5	3	4	3	3	4	4	4	5	3	3	4	4	3	4	5	5	3	4	5	4	4	4	5	3	4	4	4	5	4	4	4	3	1	3	3	3
529	0	3	2	3	1	3	3	2	3	3	3	3	1	3	2	3	4	4	3	5	4	3	2	4	4	4	2	4	3	3	4	4	4	3	3	2	3	3	4	2	3	2	1	3	4	3	3	4	3
530	1	2	2	2	1	2	3	2	3	2	4	3	3	2	3	2	2	3	3	3	3	2	2	2	3	3	2	3	3	5	4	3	3	3	3	3	3	3	5	3	4	3	4	4	3	3	3	3	3
531	1	3	2	2	0	2	3	3	2	1	2	1	2	2	3	3	1	1	4	2	2	2	3	4	3	3	3	2	3	2	3	4	3	3	1	2	2	3	3	3	3	2	4	4	3	3	2	3	1
532	0	2	1	1	1	5	5	5	3	4	4	4	5	5	4	5	4	4	3	5	5	5	5	4	5	4	4	5	5	3	4	5	3	4	3	4	3	5	4	4	4	5	3	5	4	3	2	5	4
533	0	2	2	2	1	1	3	3	2	3	3	3	3	3	3	2	3	4	2	2	3	3	2	3	3	3	3	5	4	4	5	5	5	4	5	5	4	5	3	3	3	3	3	3	3	3	4	4	4
534	1	2	1	1	1	4	4	5	4	5	3	3	3	4	3	5	4	3	3	3	2	5	5	4	5	4	4	4	5	4	5	5	4	5	4	4	5	4	4	5	4	5	4	5	2	2	1	1	2
535	1	3	2	2	1	3	4	3	3	1	1	1	3	5	3	4	4	4	3	3	3	3	3	3	3	4	4	3	3	2	3	3	3	3	3	1	2	3	2	3	3	3	3	3	4	1	4	3	2
536	1	1	3	3	0	4	4	5	5	4	3	3	4	4	3	4	3	4	5	4	3	5	4	3	4	5	4	4	4	4	4	4	3	5	3	3	4	5	5	5	4	4	5	5	2	2	2	3	3
537	0	2	2	1	1	2	3	1	3	1	4	3	4	3	3	3	2	5	3	4	4	4	2	2	3	3	3	5	5	5	4	5	4	5	4	5	5	3	4	5	3	4	5	5	3	3	4	2	4
538	1	3	1	4	0	3	3	2	2	3	2	1	4	4	4	3	3	4	3	2	3	3	4	3	3	4	4	3	3	4	4	3	4	3	2	3	2	3	3	3	4	2	3	2	4	4	4	5	4
539	1	2	2	2	1	3	4	2	1	3	4	4	4	3	3	2	1	3	1	2	3	4	3	3	4	5	3	5	5	5	5	4	5	3	5	5	4	4	3	3	4	5	3	4	2	2	3	3	3
540	0	2	2	1	0	4	3	3	4	3	1	2	1	2	2	3	2	3	3	3	2	3	4	4	3	3	3	5	3	3	4	4	3	3	3	4	3	4	2	4	3	3	5	3	4	5	4	4	5
541	1	1	3	2	0	3	3	4	2	3	1	3	2	3	3	3	3	2	3	2	3	2	3	3	3	2	2	2	3	3	5	2	3	3	5	3	1	3	3	3	3	2	3	3	5	5	5	4	4
542	1	2	2	1	0	1	2	2	2	3	1	3	2	2	2	3	4	2	2	2	3	1	3	3	2	3	3	4	5	4	4	4	5	4	4	4	3	4	4	3	3	4	4	4	3	3	3	3	3
543	0	1	3	3	0	4	3	3	3	4	2	4	3	3	3	4	5	3	3	4	3	3	4	3	4	3	4	3	4	3	2	4	3	4	4	5	3	4	3	3	3	2	3	3	3	3	4	2	4
544	1	2	2	2	1	3	3	4	3	3	2	3	2	3	2	2	3	2	3	2	1	3	3	2	3	3	5	3	3	3	4	3	3	3	3	3	2	3	3	5	4	5	5	5	3	1	2	4	3
545	0	1	3	3	0	3	3	4	4	2	3	3	4	5	4	3	4	4	3	5	4	3	4	3	3	4	4	2	4	4	4	4	3	2	4	3	3	2	3	3	3	2	3	4	4	3	3	3	3
546	0	1	3	3	0	4	3	2	3	3	2	3	3	3	3	3	3	5	4	3	3	3	2	3	2	2	2	4	4	3	3	2	3	4	3	3	3	2	4	5	4	4	4	3	3	4	3	4	2
547	1	3	1	1	0	4	4	5	4	4	3	2	3	4	4	5	5	5	5	5	4	4	4	4	5	4	4	5	5	5	4	5	5	4	5	4	3	4	3	3	4	4	4	5	3	2	2	4	2
548	1	3	1	1	1	5	4	4	4	3	3	3	4	5	4	4	4	4	4	4	3	3	3	3	4	3	3	4	3	4	3	4	4	4	3	4	3	3	4	5	4	5	4	4	2	2	3	2	2
549	0	1	3	2	1	3	4	2	4	3	2	4	2	2	3	3	3	4	3	4	3	4	3	4	4	5	4	1	3	2	2	3	2	3	4	3	5	3	2	4	2	2	4	3	4	4	5	3	4
550	0	3	1	2	1	2	3	3	3	4	2	3	1	4	4	3	4	3	3	3	4	2	3	4	3	2	3	3	4	3	3	4	3	2	3	1	3	2	3	2	3	3	3	3	2	3	2	2	2
551	0	1	3	3	1	3	4	4	3	4	3	3	2	3	3	4	4	3	2	2	3	2	4	3	3	2	3	4	3	3	3	4	3	2	3	3	3	2	3	3	3	2	2	3	3	3	4	3	2
552	0	2	3	1	1	5	4	5	5	5	4	5	5	5	4	4	4	5	4	4	4	5	5	5	4	4	5	4	5	5	5	4	4	4	5	4	4	4	5	5	5	5	5	5	2	2	2	1	3
553	1	1	3	2	0	4	5	5	4	4	4	4	5	4	2	4	3	4	3	5	5	5	5	5	3	4	4	4	3	4	5	4	4	5	5	4	4	3	4	4	3	3	3	3	2	2	2	3	3
554	0	3	1	1	0	3	4	4	3	3	2	2	3	4	5	5	4	4	4	4	4	4	4	4	3	5	3	2	3	3	3	1	3	3	2	3	3	4	4	3	3	4	4	4	3	4	3	2	3
555	0	3	2	2	1	5	4	4	5	4	5	5	4	4	5	4	5	5	4	5	3	5	4	5	5	4	4	3	4	4	3	3	3	3	3	3	3	2	2	3	2	2	3	2	3	3	3	3	4
556	0	1	3	2	1	3	2	4	4	2	3	2	3	3	4	4	3	3	4	2	4	2	3	2	3	2	3	3	5	3	3	4	4	4	5	3	5	4	4	3	5	3	4	5	4	3	3	3	4
557	0	2	2	3	1	4	4	3	3	3	3	3	3	3	2	3	2	3	5	5	4	3	2	4	1	4	3	4	3	3	4	3	2	3	4	1	3	3	3	3	4	3	4	3	4	3	4	4	3
558	1	3	2	2	0	4	5	5	5	4	4	3	5	4	5	4	5	5	4	5	4	5	5	5	5	4	5	4	5	5	5	5	5	5	5	4	4	5	5	5	4	5	5	4	1	1	2	1	1
559	0	3	1	1	1	3	3	5	4	4	5	5	4	5	3	5	5	5	5	5	3	4	4	4	5	4	4	5	4	5	4	4	5	4	5	4	5	5	5	4	5	4	5	5	3	3	2	3	3
560	1	3	1	1	1	4	5	4	3	4	4	4	3	4	3	4	3	2	3	2	3	4	4	3	4	3	3	4	3	3	3	3	3	4	5	3	5	5	4	5	4	5	4	5	3	3	4	2	2
561	0	2	2	2	0	3	3	3	2	3	2	3	2	4	3	4	3	4	3	4	4	4	3	1	3	4	3	4	3	5	4	3	5	2	3	3	3	3	3	3	3	2	4	2	3	4	3	4	4
562	1	4	2	3	0	4	5	4	3	2	4	3	3	4	3	3	4	3	3	3	2	4	3	3	3	4	3	3	4	3	3	3	4	3	4	3	3	5	3	2	3	3	3	3	3	3	3	1	2
563	0	2	2	1	1	3	4	3	2	3	2	3	3	4	4	5	4	4	4	4	5	5	5	5	4	4	5	2	4	3	3	4	3	3	3	3	3	3	2	2	3	2	3	3	4	4	4	3	3
564	1	3	2	2	1	5	5	5	5	5	4	4	4	4	3	3	4	4	3	4	4	4	4	5	5	4	5	3	5	4	4	2	3	3	2	4	2	3	3	4	3	2	3	3	2	3	3	2	3
565	1	3	1	1	0	4	3	4	4	4	4	4	4	5	3	4	4	4	3	5	5	3	3	3	5	3	3	4	3	2	3	4	3	4	5	4	5	4	5	3	5	5	4	4	3	3	3	2	2
566	1	3	2	2	0	4	3	4	4	3	3	2	2	2	2	2	3	1	3	3	3	4	3	3	3	4	3	5	5	4	4	4	4	4	5	4	5	4	3	4	4	5	3	4	1	3	2	1	2
567	1	3	2	2	1	2	2	2	2	1	2	3	1	2	2	2	3	3	1	2	1	2	2	3	3	2	3	3	3	2	2	3	3	3	4	3	4	3	4	3	4	4	4	3	3	4	3	3	3
568	0	3	2	2	0	3	3	2	4	3	3	3	3	3	3	3	3	3	3	3	2	3	4	4	4	3	3	3	2	3	4	2	3	5	4	4	3	3	4	4	5	5	4	4	4	3	4	4	4
569	1	2	2	1	1	3	3	3	3	3	4	5	3	4	4	3	3	3	3	3	4	3	2	3	2	2	4	1	3	3	3	3	3	4	1	3	3	3	3	2	2	1	3	3	4	5	5	4	4
570	0	1	3	3	0	5	5	5	5	4	4	4	4	5	4	4	4	5	5	3	5	3	2	5	3	3	3	4	4	4	3	3	3	5	5	5	5	4	3	4	3	3	4	3	3	2	4	4	4
571	1	3	1	1	1	5	4	4	4	4	5	4	3	4	4	3	4	5	3	4	3	5	3	4	5	4	3	4	4	3	4	4	4	3	3	2	3	2	3	2	4	3	3	3	4	5	4	3	3
572	1	2	2	2	0	5	5	4	4	5	5	4	4	4	5	5	5	4	5	3	5	3	5	4	4	5	5	5	4	4	5	5	4	2	3	3	3	3	4	3	4	3	3	3	2	2	2	2	1
573	1	2	2	2	1	4	5	5	4	4	2	4	3	5	3	3	5	3	4	3	4	2	4	3	3	4	3	4	4	3	4	5	4	5	5	5	4	5	4	4	3	3	4	5	3	2	2	2	3
574	1	3	2	2	1	3	3	4	3	4	2	2	4	3	3	4	3	4	3	3	2	3	3	3	2	2	2	5	3	3	3	3	3	5	5	5	4	5	4	4	5	3	4	4	5	4	5	5	4
575	1	2	2	1	0	3	3	3	2	3	3	3	3	1	2	2	3	2	4	3	3	3	2	3	4	3	3	3	3	2	3	2	4	3	3	4	3	3	5	4	4	4	5	5	4	5	3	3	3
576	0	2	2	1	0	1	2	2	1	3	3	2	2	2	2	3	3	2	2	1	3	2	3	1	2	3	2	3	3	2	3	3	3	3	3	2	1	3	3	3	3	3	4	2	5	5	4	3	5
577	0	2	2	3	1	4	5	3	3	5	5	4	4	5	4	4	5	5	4	4	4	4	4	5	3	4	4	5	5	4	5	3	4	5	5	4	5	4	4	5	5	4	4	4	1	1	1	3	2
578	1	2	3	2	1	3	3	1	5	3	3	3	4	1	3	3	2	4	3	3	2	2	1	2	3	3	2	3	3	3	2	4	3	1	3	3	2	3	1	3	3	3	3	3	3	4	4	5	5
579	0	4	1	1	1	4	3	2	3	3	3	2	3	3	2	2	3	2	3	3	4	5	5	4	4	4	4	3	3	3	2	2	3	3	1	2	2	2	4	3	3	3	3	3	3	3	3	4	4
580	1	2	2	1	1	3	4	3	3	2	2	1	3	2	2	3	3	3	3	3	4	3	3	3	3	3	3	5	4	5	5	4	4	5	3	4	5	4	4	2	3	2	3	4	4	3	3	3	3
581	0	3	1	1	1	4	5	4	3	5	5	4	4	4	4	5	3	3	3	3	4	4	4	3	3	3	2	4	4	3	3	4	4	4	4	3	4	4	4	2	4	3	4	4	3	2	4	4	4
582	0	2	3	2	1	4	4	4	5	4	4	4	5	4	5	5	5	4	5	5	5	4	5	5	4	5	4	4	5	4	4	5	4	3	3	4	4	4	4	3	4	3	4	5	3	3	5	3	5
583	0	3	2	2	1	3	4	4	4	3	5	5	5	3	4	5	5	4	2	2	3	4	4	4	5	4	4	4	5	4	5	5	5	5	3	5	4	4	4	2	3	3	3	4	4	3	5	3	3
584	0	3	1	1	1	3	4	3	4	4	4	4	4	4	2	3	3	4	5	3	3	4	4	5	5	5	4	4	4	3	4	3	4	4	4	5	4	3	4	4	3	4	5	4	3	3	3	3	3
585	0	2	2	2	1	3	3	3	4	3	3	4	4	5	3	3	4	3	3	5	3	3	3	3	4	5	4	4	3	3	4	4	5	5	4	5	4	4	4	4	5	4	5	5	3	3	4	3	2
586	1	1	3	3	1	5	5	4	5	4	4	4	4	4	3	4	4	4	5	4	3	4	5	5	5	5	4	4	4	3	4	3	3	3	3	2	2	2	4	4	5	5	4	3	2	1	2	3	3
587	0	3	1	2	1	4	5	5	5	5	5	5	4	5	4	3	5	5	4	5	4	4	4	5	5	5	5	5	5	4	4	4	5	5	5	5	3	4	5	5	5	5	5	4	2	1	3	3	2
588	1	1	2	1	0	3	3	2	3	2	3	5	2	2	2	4	3	3	3	4	4	4	2	4	3	3	3	4	4	3	4	3	3	5	5	3	5	4	4	3	4	3	4	3	4	4	4	4	4
589	1	3	2	2	1	5	4	3	4	4	5	5	4	3	1	2	3	2	5	5	4	5	5	4	5	5	4	5	5	5	5	5	4	5	5	5	5	4	5	4	5	5	5	4	1	1	1	3	1
590	0	3	1	1	1	2	3	3	2	3	1	3	4	3	2	3	2	2	3	4	4	3	3	3	4	4	4	2	3	2	3	3	3	2	3	3	3	3	3	3	5	4	4	4	4	4	4	3	3
591	0	1	3	2	0	4	3	3	3	3	2	4	3	3	4	3	3	3	5	4	5	4	5	4	4	4	3	3	3	3	3	3	2	4	4	3	4	3	2	3	2	2	3	1	4	4	5	4	4
592	0	1	3	2	1	3	3	4	3	3	1	3	3	3	3	3	4	2	3	3	3	2	3	3	3	3	3	2	2	2	4	2	2	3	4	2	2	2	4	3	3	1	3	3	4	3	4	3	4
593	0	1	3	1	1	3	3	4	3	5	1	2	3	3	3	3	2	2	3	3	3	3	3	4	3	3	4	5	5	4	3	4	4	2	4	4	3	3	4	3	4	4	4	4	5	4	5	5	5
594	1	3	1	1	1	3	2	5	3	4	5	4	4	3	4	4	4	4	5	5	4	5	4	4	5	5	4	4	4	4	2	4	3	3	4	5	4	4	4	5	3	3	5	4	2	1	3	2	3
595	0	1	3	2	1	5	5	4	4	4	3	3	5	3	3	2	2	3	4	4	5	4	4	3	5	3	3	3	3	3	3	2	3	5	4	5	4	5	3	3	3	3	3	3	2	2	3	3	2
596	1	2	2	2	0	3	2	2	3	3	2	2	2	1	3	2	3	3	1	3	2	3	1	4	2	3	2	3	2	3	2	3	3	3	4	3	2	1	2	3	2	3	3	3	4	3	5	3	3
597	0	2	2	1	1	3	3	3	1	4	3	2	3	4	3	5	2	3	3	4	2	5	3	5	4	4	4	3	3	3	4	3	3	3	2	4	4	3	4	3	4	4	4	3	4	4	3	4	4
598	0	2	1	1	1	5	5	5	4	4	5	5	4	2	5	5	5	4	4	4	4	4	4	5	5	3	3	4	4	3	3	3	4	4	5	5	4	3	4	3	4	3	3	3	4	4	5	4	4
599	1	2	2	2	0	2	3	3	2	3	3	2	1	2	3	3	2	3	3	2	3	3	3	3	2	3	3	3	3	3	4	4	3	4	3	3	4	4	3	3	3	3	3	3	2	3	2	4	4
600	0	3	1	1	0	4	4	3	5	5	3	5	5	5	3	4	5	5	4	4	2	4	5	5	5	5	5	4	4	3	4	4	4	4	5	4	4	5	3	2	4	3	4	2	2	3	2	1	2
601	1	2	3	3	0	3	3	3	5	3	3	1	3	4	5	5	5	5	5	5	4	3	3	3	3	4	4	3	4	3	3	3	3	4	3	3	2	2	2	2	3	3	2	2	3	4	2	3	3
602	0	2	2	1	0	3	3	2	3	2	2	2	3	3	3	3	2	3	2	3	1	3	2	3	3	3	2	4	3	4	4	3	5	1	3	3	2	1	3	3	2	2	3	3	3	4	5	4	4
603	0	1	2	2	1	3	3	3	3	3	3	2	4	3	3	4	2	4	2	3	3	3	3	4	4	3	3	4	3	1	2	3	3	2	2	3	3	3	3	2	3	3	2	3	5	5	4	3	4
604	0	1	1	1	0	3	2	2	3	3	3	3	2	2	3	4	4	4	3	2	3	3	3	2	3	3	3	3	3	3	4	5	4	4	4	5	4	5	4	4	5	4	4	4	4	4	5	3	4
605	1	3	2	2	0	1	3	1	3	3	4	3	3	2	2	2	3	2	4	4	3	3	3	3	4	4	2	4	3	3	3	2	2	4	4	5	4	4	4	3	3	3	4	3	1	2	3	2	3
606	0	2	2	1	0	5	3	4	4	3	3	3	4	3	4	3	4	3	2	4	1	3	4	4	4	2	3	2	2	3	2	4	1	4	4	4	4	5	2	2	1	3	3	2	3	3	3	3	2
607	0	3	1	2	0	3	4	2	4	2	3	3	3	3	3	3	4	4	5	3	4	3	3	3	3	3	3	2	2	2	3	3	2	3	2	3	3	2	3	1	2	1	2	3	4	4	3	3	4
608	1	4	2	2	0	2	3	3	3	3	2	3	3	2	2	3	2	3	3	3	2	3	2	4	4	3	4	2	3	1	2	3	2	3	2	3	3	2	2	2	4	3	2	4	4	3	3	4	4
609	0	3	2	2	1	4	3	3	3	4	4	1	3	4	3	4	3	3	1	1	3	3	3	3	3	3	3	5	4	4	5	5	5	5	5	5	4	4	4	3	3	3	4	4	2	4	3	2	2
610	0	1	3	3	0	2	3	3	3	3	3	4	4	3	3	3	4	3	3	3	4	5	5	4	4	5	5	3	3	4	5	3	4	4	5	4	3	3	3	3	2	3	2	3	3	3	3	2	2
611	0	4	1	1	1	5	5	4	5	4	4	4	4	3	5	4	3	5	2	4	3	5	5	5	5	4	4	4	5	5	4	5	4	4	5	4	3	5	4	5	5	3	4	5	2	2	2	1	2
612	0	3	1	1	1	5	4	4	3	5	3	4	4	5	5	4	5	4	5	4	4	4	5	4	4	5	4	5	5	3	4	4	4	5	4	3	3	4	3	4	3	3	4	4	4	4	4	4	3
613	1	2	3	2	0	3	4	3	3	3	3	4	4	3	4	3	3	3	3	2	2	2	3	3	2	2	3	4	3	3	3	4	3	4	3	4	3	3	3	4	5	3	4	4	3	3	2	3	2
614	0	3	2	2	1	2	3	2	3	3	3	3	1	3	3	3	3	3	3	2	3	3	3	3	3	3	2	3	4	4	4	4	4	3	4	3	1	3	4	4	4	3	4	5	3	4	3	2	4
615	0	4	1	1	1	3	2	3	3	3	2	4	3	3	2	2	4	2	4	3	4	5	5	5	4	4	5	5	3	3	3	4	4	4	5	4	4	3	3	2	3	4	3	3	1	3	3	2	2
616	1	3	1	1	0	3	3	3	3	3	2	3	1	3	2	3	3	3	3	3	3	3	3	2	4	3	3	3	3	3	3	1	2	3	3	3	3	2	3	3	3	3	3	3	4	4	4	5	5
617	0	3	1	1	0	3	3	3	4	3	4	4	4	5	4	3	3	5	5	4	4	4	4	4	5	5	5	4	5	5	5	5	4	4	5	4	4	4	4	5	5	5	4	5	4	4	4	4	5
618	1	2	2	2	1	3	3	2	3	4	3	4	3	4	3	4	2	4	3	3	2	3	2	3	4	3	3	4	5	3	4	3	5	3	3	3	3	3	4	4	4	4	4	4	2	1	2	2	1
619	0	2	1	1	1	3	3	3	2	2	1	3	2	4	5	3	3	3	3	3	2	2	3	3	3	2	1	3	3	3	3	2	3	4	4	3	4	3	4	4	4	3	5	4	4	4	4	5	4
620	0	3	1	1	1	3	3	3	3	3	4	3	3	5	5	5	3	5	3	3	4	2	3	3	3	3	3	3	4	3	4	4	4	3	4	3	2	3	3	3	4	4	4	4	4	4	3	4	4
621	0	3	2	1	0	5	5	4	3	3	4	3	5	5	4	4	5	4	5	4	5	5	5	5	4	5	5	3	2	3	3	3	3	5	3	4	4	5	2	3	4	3	3	2	4	3	3	5	3
622	0	1	3	2	1	2	1	3	4	3	3	3	3	3	3	2	2	3	4	3	4	2	3	3	3	3	3	5	5	3	3	3	4	5	4	4	5	3	4	3	2	2	3	3	4	4	4	3	4
623	0	3	1	1	1	4	4	4	4	3	3	4	4	3	1	3	3	3	4	4	2	4	4	4	5	4	4	4	2	2	3	3	3	3	4	3	3	5	4	2	3	3	4	2	5	4	4	4	4
624	0	3	2	2	1	5	5	5	5	4	3	4	4	3	4	4	3	4	4	4	3	5	5	5	5	5	4	4	5	5	5	5	4	4	3	3	4	4	3	4	5	4	4	4	2	2	2	3	2
625	1	4	2	2	0	4	3	5	5	4	5	5	5	5	5	5	5	5	5	4	3	4	3	4	3	4	5	5	5	5	4	5	5	5	5	5	5	5	5	4	5	5	4	5	1	2	1	2	1
626	1	3	1	1	0	4	5	3	5	3	4	4	3	5	4	4	5	4	4	5	5	3	5	5	4	4	3	3	3	2	3	3	3	3	2	3	3	3	1	1	3	1	3	2	3	5	3	5	3
627	0	3	2	2	0	5	5	3	5	4	2	3	2	4	4	4	5	5	3	3	3	4	2	4	3	4	3	5	4	4	4	5	5	4	4	4	4	5	4	4	4	5	4	4	3	3	2	3	3
628	0	1	3	3	1	4	5	4	5	4	5	3	3	4	5	5	4	5	5	4	5	5	4	4	4	3	4	5	5	5	5	4	5	4	4	5	5	4	4	3	2	4	3	4	5	3	4	4	4
629	1	2	2	1	1	4	4	3	3	2	4	3	3	3	4	3	4	4	5	4	3	3	4	5	5	4	5	4	4	5	3	5	3	3	4	3	3	2	3	3	3	3	4	2	3	2	3	4	3
630	1	2	2	2	0	3	3	2	1	3	5	3	3	3	1	1	2	2	3	4	3	3	3	3	3	3	2	2	3	3	3	3	3	4	3	3	3	5	3	1	1	3	2	3	3	3	1	3	3
631	1	2	2	2	0	3	3	3	2	3	2	3	2	2	3	3	2	2	2	1	3	1	2	1	3	3	2	2	3	3	3	2	1	3	3	3	4	2	3	4	3	3	4	4	3	3	5	3	3
632	0	3	2	3	0	2	2	2	3	3	3	3	4	3	4	3	3	4	2	2	2	3	2	2	2	3	3	4	4	4	5	5	5	2	3	4	5	3	4	5	5	4	4	5	3	2	3	4	3
633	1	1	3	2	1	4	3	1	3	3	5	3	4	4	3	4	3	5	3	4	3	4	3	2	3	3	4	3	3	2	3	3	3	2	1	2	2	2	4	2	3	4	4	4	2	1	3	2	1
634	1	1	3	3	0	4	5	5	3	4	3	2	3	4	3	3	3	3	3	3	3	3	3	3	3	3	2	5	5	4	4	4	5	4	3	3	2	3	5	5	4	3	3	4	2	2	2	3	3
635	0	1	3	2	1	3	4	3	3	3	4	2	3	4	3	4	4	4	4	4	5	3	3	4	2	3	3	3	3	3	2	3	2	5	4	5	4	4	2	3	3	2	2	3	4	4	4	5	5
636	1	3	1	1	0	4	4	3	4	4	5	5	5	4	4	4	5	5	5	3	3	2	3	3	3	3	3	5	4	4	4	4	4	3	4	4	4	4	4	3	5	5	4	5	5	3	3	4	3
637	0	2	2	2	1	3	3	3	2	3	3	2	3	2	3	3	2	3	1	2	2	3	3	3	4	3	4	3	4	4	3	3	3	5	4	5	4	3	4	4	4	5	5	4	2	3	2	3	2
638	1	4	1	1	1	3	3	3	3	2	1	2	2	4	4	4	4	4	4	5	4	4	3	4	3	3	4	5	4	3	3	3	3	3	3	2	2	3	3	3	2	3	3	3	3	3	3	3	3
639	1	2	1	1	0	1	3	2	3	3	2	3	3	3	3	3	3	3	3	3	1	4	3	4	4	4	4	4	3	5	4	4	4	4	4	3	3	2	4	5	5	4	4	4	4	5	4	5	3
640	1	2	1	1	0	5	5	5	4	4	5	3	4	4	2	3	4	4	2	3	2	5	4	4	4	4	5	3	3	3	3	3	3	4	5	4	4	4	3	2	3	3	4	3	2	1	2	2	2
641	0	1	2	1	1	3	3	3	3	2	4	3	4	4	4	4	2	3	3	4	3	4	5	4	4	4	4	4	4	5	5	5	5	5	4	4	3	5	3	3	3	3	3	4	3	3	2	3	3
642	1	2	2	1	1	2	3	3	3	2	3	3	3	2	3	3	2	3	3	3	3	3	3	3	3	3	3	2	3	3	2	3	2	3	3	2	4	3	3	2	3	2	3	3	3	3	3	3	4
643	1	1	2	1	1	3	2	2	4	3	3	2	3	2	2	2	2	3	2	3	3	3	4	3	5	2	3	4	3	3	3	4	3	3	3	3	2	2	4	4	5	4	3	5	5	4	5	4	5
644	1	3	2	1	0	3	5	5	4	5	5	5	4	4	3	3	4	3	2	3	3	3	3	3	2	4	4	4	4	5	5	4	4	5	4	5	4	5	3	3	3	3	3	3	2	3	3	2	1
645	0	2	2	1	1	5	5	4	4	5	4	5	4	3	5	4	3	5	5	4	5	5	4	4	4	5	5	4	5	5	5	5	5	4	3	5	4	4	4	5	5	5	5	4	3	3	1	1	3
646	1	2	2	1	1	2	2	2	2	1	1	3	2	3	2	1	2	2	3	1	2	4	3	4	4	5	4	2	2	3	3	2	3	3	3	3	3	3	3	3	2	3	2	2	3	3	3	4	3
647	1	2	2	1	0	3	1	2	3	3	2	1	2	3	3	3	2	3	2	2	1	3	3	2	1	2	4	1	3	2	3	1	1	2	2	3	2	2	3	2	2	2	3	4	4	3	3	3	4
648	1	1	3	4	1	4	5	3	3	3	4	5	4	5	5	3	4	5	3	4	3	4	3	3	4	3	4	4	5	5	3	5	5	3	5	5	4	4	3	3	3	3	4	3	2	2	2	3	1
649	0	3	2	2	0	3	3	4	3	4	3	3	3	4	4	4	4	4	3	5	3	4	4	5	3	4	5	5	4	5	4	5	4	5	5	3	4	5	4	5	4	4	3	4	3	3	1	3	3
650	0	2	2	1	1	3	3	2	1	2	3	4	3	2	3	2	3	4	3	3	3	4	3	3	3	4	2	2	3	2	1	3	3	3	3	3	2	2	3	2	2	3	3	2	4	4	3	4	4
651	1	1	3	2	1	2	4	4	4	3	3	3	3	3	4	4	2	2	3	4	5	3	3	4	3	2	4	4	4	3	4	4	4	3	3	4	1	1	2	4	4	4	3	3	4	5	3	4	4
652	0	2	3	3	0	5	5	4	4	4	3	5	4	3	3	3	3	2	5	4	2	4	4	4	5	5	4	4	4	4	3	5	4	3	3	3	3	4	4	4	5	4	4	4	2	3	2	2	2
653	1	1	3	3	0	4	3	4	4	5	4	4	4	4	4	5	3	4	3	3	2	2	3	4	3	4	3	3	3	4	3	3	3	4	4	4	4	4	5	4	4	5	3	5	1	3	3	2	3
654	1	2	2	1	0	5	4	4	3	5	3	3	4	4	5	4	4	3	5	4	3	3	3	4	3	2	3	5	5	5	5	5	5	3	4	3	3	2	4	4	3	3	3	4	3	3	4	3	4
655	0	2	2	4	1	4	5	5	3	4	3	4	4	4	5	5	5	5	4	5	4	5	5	4	4	5	5	5	5	4	5	4	5	5	4	4	4	2	5	4	5	5	5	4	4	4	5	4	5
656	0	3	2	1	0	1	3	3	3	3	5	3	4	5	5	5	5	5	4	4	5	4	4	4	4	4	4	4	5	5	5	4	5	4	4	4	3	4	5	4	3	5	4	5	4	4	3	3	4
657	0	3	1	1	1	3	1	3	3	3	4	1	2	3	2	2	3	2	2	1	1	1	3	4	3	3	3	3	4	2	2	2	3	1	2	3	2	2	1	2	3	2	2	3	4	3	3	3	4
658	1	3	1	1	1	3	4	2	3	2	4	3	2	3	3	4	1	3	3	3	4	2	4	3	2	3	3	3	3	3	1	2	3	3	5	4	5	5	2	3	3	2	3	3	3	2	2	2	3
659	0	2	2	2	0	4	4	4	5	4	4	3	3	3	3	4	4	3	5	5	5	4	4	4	5	5	4	3	5	4	4	4	4	5	4	4	4	5	4	4	4	3	3	4	3	2	2	2	2
660	1	1	3	3	1	3	4	4	4	4	3	3	3	4	4	4	5	4	5	5	5	4	4	4	4	3	3	3	2	3	3	3	2	4	3	5	5	3	3	2	3	2	3	3	1	2	2	2	1
661	0	1	2	1	0	3	1	2	3	3	4	4	5	2	3	3	1	2	4	2	3	2	3	3	2	3	2	3	3	4	3	3	3	3	3	4	3	3	3	3	3	3	3	4	4	4	4	5	4
662	0	4	2	2	1	3	4	3	5	3	1	3	3	4	3	2	3	4	4	4	3	4	4	3	3	3	2	3	3	3	3	3	3	4	5	5	4	4	5	5	4	4	5	5	4	4	5	4	4
663	0	4	1	1	1	4	5	4	4	4	3	4	4	4	5	4	4	4	5	5	4	4	5	5	4	5	5	5	4	5	5	4	5	5	4	4	4	4	4	4	4	3	3	5	3	1	1	2	1
664	1	3	1	1	1	5	5	3	5	5	3	2	3	4	4	3	4	4	3	4	4	4	4	5	4	4	3	4	3	4	4	4	4	5	5	4	5	5	5	4	4	4	3	3	2	2	3	3	4
665	0	2	2	1	0	3	3	2	2	2	2	3	2	1	3	2	2	3	3	3	3	2	2	3	3	2	2	4	4	3	4	4	5	3	2	3	2	1	5	2	5	3	4	3	5	4	5	4	5
666	1	1	3	2	0	4	3	4	4	3	4	5	4	4	5	4	3	5	5	4	5	4	4	5	4	5	4	5	5	3	4	4	3	3	3	3	5	3	5	3	5	4	4	5	3	4	3	3	3
667	0	3	1	2	0	4	3	2	3	3	2	3	2	3	5	3	3	4	2	2	1	2	3	3	2	3	3	4	3	2	3	2	3	4	3	3	3	3	4	4	3	4	3	3	2	1	2	4	2
668	1	3	2	2	1	3	2	3	4	4	2	2	3	3	2	1	3	3	4	3	3	2	3	1	2	3	2	2	3	2	3	2	4	3	3	4	3	3	4	3	3	3	3	3	2	1	3	2	3
669	1	3	3	3	1	2	1	2	1	1	2	2	1	2	1	2	1	2	1	3	1	3	2	2	2	3	3	2	4	3	1	2	3	3	3	3	3	3	3	2	3	2	3	3	2	3	2	1	2
670	1	2	2	1	1	3	3	4	2	3	3	5	4	3	3	3	2	3	3	3	2	4	3	2	3	2	3	2	3	3	2	2	2	3	2	2	2	3	2	3	2	3	4	3	4	4	5	5	3
671	0	2	2	3	0	4	4	5	4	4	1	3	2	4	4	4	2	4	4	4	3	4	3	4	4	4	3	5	4	4	5	5	5	4	4	4	5	3	5	4	4	3	3	3	3	2	3	3	3
672	0	1	3	3	0	2	3	2	4	2	2	2	2	3	4	3	3	4	5	3	2	3	4	5	4	4	3	4	3	4	5	5	5	5	4	4	3	4	5	4	4	5	5	5	3	2	3	3	2
673	0	3	1	1	0	4	4	3	4	3	4	4	3	5	3	4	4	4	3	2	1	4	4	5	5	4	5	5	5	5	4	5	5	3	4	4	3	3	2	2	3	3	3	4	4	4	5	4	4
674	0	1	2	1	1	5	4	5	5	4	5	4	4	4	3	4	3	3	5	4	4	4	5	4	5	4	5	3	3	3	5	4	4	5	5	5	4	5	5	5	4	5	5	5	4	4	4	4	4
675	1	2	1	1	0	4	4	4	5	3	3	3	2	3	3	4	4	5	3	4	4	5	4	4	4	4	3	4	4	4	3	4	5	4	3	5	3	3	5	4	4	5	4	5	3	2	3	3	3
676	0	1	3	2	0	4	4	4	4	4	3	2	3	4	3	4	3	4	3	5	3	4	4	5	4	4	5	5	4	4	4	5	4	5	4	5	5	4	4	5	5	4	5	5	3	3	3	2	2
677	0	2	2	1	0	5	4	5	4	5	1	4	4	4	4	4	5	5	4	3	4	4	3	3	4	4	4	3	4	4	3	3	3	3	4	3	3	3	2	3	3	3	2	4	1	2	1	2	3
678	1	3	1	1	1	3	4	2	4	3	5	5	5	5	5	4	4	5	3	5	4	4	3	4	3	4	3	5	5	4	5	5	4	4	4	5	5	5	4	4	4	4	4	2	1	2	2	1	2
679	1	1	2	1	0	5	3	4	3	3	4	4	4	2	2	2	2	2	3	3	3	3	3	3	3	3	3	4	3	2	4	3	3	3	2	3	2	1	3	2	3	3	4	3	3	1	2	2	2
680	0	1	2	1	0	3	3	3	3	4	4	5	4	4	3	3	4	3	5	4	5	5	5	4	4	4	5	5	5	5	5	5	5	4	5	5	4	4	4	4	5	4	5	4	2	2	3	3	3
681	0	1	3	3	0	4	5	3	4	4	4	4	4	4	3	4	4	4	5	4	4	3	4	3	3	3	3	4	4	4	4	4	4	5	4	4	4	5	4	5	5	5	4	5	2	1	1	1	2
682	0	2	2	2	0	4	4	4	4	4	3	3	4	2	3	2	4	3	3	4	4	3	3	3	3	2	3	4	3	3	3	3	4	5	5	5	4	5	4	5	5	5	5	5	2	2	2	1	4
683	1	3	2	2	1	4	5	3	3	4	4	2	5	3	3	3	3	2	2	3	4	3	3	3	3	3	4	4	4	4	4	3	5	3	2	4	3	2	4	5	5	3	5	5	2	2	2	2	1
684	0	2	2	1	1	3	2	4	3	3	2	3	3	5	3	3	4	4	2	3	3	3	3	2	3	3	3	5	5	5	4	4	4	3	3	3	3	3	3	3	4	4	4	4	4	3	4	4	4
685	1	4	1	1	0	3	3	4	3	3	4	3	4	3	2	3	3	2	3	2	3	4	4	5	4	4	5	4	4	5	4	3	4	5	2	4	3	3	3	2	4	2	2	3	2	2	1	1	2
686	1	2	2	1	0	4	4	4	5	4	3	3	3	1	3	1	2	3	4	3	3	2	3	1	2	2	3	3	5	2	5	4	3	3	3	2	3	2	3	3	2	2	3	3	4	5	4	5	3
687	1	1	3	2	0	2	2	2	1	2	2	3	2	2	1	1	3	2	2	3	2	2	3	2	3	3	2	2	3	3	3	4	2	3	4	3	3	2	3	3	4	3	3	3	4	4	4	5	5
688	1	2	2	1	0	4	4	4	3	3	4	5	5	3	5	4	4	3	3	4	2	4	3	5	4	4	4	4	4	3	3	5	3	4	4	3	4	3	5	5	3	5	5	4	3	1	2	3	4
689	0	1	3	1	0	3	3	3	3	3	3	3	4	5	4	4	4	5	3	5	4	3	3	3	3	3	2	5	5	5	5	4	5	4	5	5	5	4	3	2	4	3	3	3	2	3	2	4	1
690	0	2	1	1	1	3	4	3	3	4	4	4	4	4	4	3	3	3	5	3	5	3	3	2	3	3	3	5	3	4	5	4	5	5	5	5	4	4	4	3	3	5	5	5	3	3	2	2	4
691	0	1	3	2	1	3	2	3	4	3	2	2	2	4	2	3	3	3	3	3	3	4	4	3	5	4	4	3	2	3	3	2	3	2	2	3	3	3	3	3	3	2	3	3	3	3	3	3	3
692	1	3	1	1	0	4	3	3	4	3	4	3	4	4	5	3	3	4	2	2	2	3	2	3	3	3	3	4	4	5	4	4	5	3	3	5	3	2	4	3	4	2	3	5	3	3	4	3	3
693	0	3	2	2	0	3	5	4	3	3	4	3	3	4	3	3	3	4	5	4	4	5	3	3	5	4	4	4	4	5	3	3	4	4	5	4	1	4	4	4	4	3	3	3	1	2	3	2	2
694	1	2	2	1	1	4	4	4	4	3	4	3	3	5	4	3	4	4	4	4	4	3	4	5	5	4	5	3	3	4	4	4	3	5	4	5	4	4	4	4	5	3	4	5	3	4	3	3	2
695	1	2	1	1	1	3	3	3	2	3	3	3	3	3	3	2	3	3	3	1	3	3	3	2	3	2	3	3	3	3	3	3	3	3	3	3	3	2	3	2	3	2	3	3	3	3	5	3	3
696	0	3	2	3	1	4	4	5	4	4	3	5	3	5	3	4	5	4	3	4	3	5	4	5	4	3	4	3	3	4	3	2	3	3	3	3	2	3	3	5	4	4	3	4	4	3	3	3	4
697	0	4	1	1	1	3	3	3	2	2	5	3	3	3	3	3	3	3	3	1	3	2	3	3	3	5	4	3	3	3	3	4	3	3	4	3	2	3	3	3	1	3	3	2	3	2	2	3	3
698	0	1	2	2	0	2	2	2	3	3	1	3	2	3	2	4	3	3	1	3	2	3	3	3	3	3	2	4	3	3	3	3	4	3	4	2	3	3	3	3	3	2	3	3	5	5	5	5	5
699	1	2	2	2	1	3	3	4	2	4	4	4	4	4	5	2	3	3	5	2	3	4	5	4	5	5	5	5	5	4	4	4	4	5	4	5	4	5	4	2	3	3	3	2	2	2	2	2	3
700	1	2	1	1	1	3	3	3	3	3	3	4	2	3	3	3	5	4	3	4	3	3	4	5	5	4	4	4	3	3	3	3	2	4	5	5	5	5	4	5	4	4	4	4	1	2	1	2	1
701	0	2	2	1	1	5	4	5	5	4	4	3	3	3	2	3	3	3	5	4	5	3	3	4	4	4	3	3	3	3	3	2	3	4	5	4	4	4	5	4	5	4	4	4	4	3	3	4	4
702	1	1	2	1	0	3	3	3	2	3	3	3	3	2	2	3	3	2	3	3	2	3	5	4	3	3	3	2	3	2	3	3	3	3	3	4	4	2	3	3	2	4	3	3	4	4	4	5	4
703	1	2	2	2	0	3	4	3	3	3	5	5	4	3	3	4	3	4	5	3	4	4	4	3	5	3	4	4	3	2	5	3	3	4	5	5	4	5	3	4	3	4	4	3	4	4	5	4	4
704	0	2	2	1	0	4	4	4	4	5	3	4	3	3	4	3	2	2	4	5	4	2	4	3	3	4	3	3	2	3	5	2	3	2	2	3	2	2	2	3	3	3	3	2	4	3	3	5	3
705	0	2	2	2	1	3	3	3	3	2	3	4	3	2	3	3	4	3	4	3	3	4	3	3	4	2	3	3	3	3	2	4	4	3	3	3	2	3	3	3	3	2	2	3	3	3	3	3	3
706	1	2	2	1	0	3	3	4	3	2	4	3	2	4	3	5	5	4	4	4	5	2	3	3	4	2	2	3	3	3	3	4	3	4	4	4	4	4	3	3	3	1	3	4	2	4	3	3	3
707	0	1	3	2	0	3	5	4	5	3	5	4	4	5	4	3	4	5	5	4	4	4	5	4	4	4	4	4	4	5	4	4	4	5	5	4	5	4	5	5	4	4	4	5	2	2	2	3	2
708	1	2	2	2	0	4	4	5	4	4	4	4	4	3	4	3	4	3	3	5	5	4	4	4	4	3	3	4	4	4	5	5	5	2	3	3	3	2	4	5	5	4	5	4	4	3	4	4	3
709	1	2	1	1	0	3	3	3	3	3	3	3	4	2	3	4	4	3	4	2	4	4	4	4	4	4	4	5	5	4	5	4	5	5	5	5	4	4	3	2	3	2	3	2	3	3	3	3	2
710	0	2	3	4	0	4	5	4	4	3	4	5	4	2	2	4	4	4	3	3	3	4	3	4	5	4	4	3	2	2	3	2	3	4	3	3	3	3	3	2	3	3	3	3	2	3	3	3	4
711	1	2	3	3	1	3	2	2	3	3	2	2	2	2	4	3	3	3	3	3	3	1	3	2	1	2	3	4	3	5	4	5	5	3	3	3	2	3	3	2	2	2	3	3	3	3	4	2	3
712	1	3	2	1	0	4	5	4	3	4	3	3	4	5	4	4	4	4	5	5	4	4	4	5	5	5	4	3	4	3	3	3	3	3	2	3	3	2	3	1	3	3	3	2	4	5	5	4	3
713	1	1	2	1	1	4	3	5	4	4	4	3	4	4	4	4	4	4	4	5	5	3	4	4	5	4	5	4	3	3	4	4	3	4	4	4	4	5	3	3	2	2	3	4	2	1	2	3	2
714	1	3	2	2	0	3	3	3	4	4	4	4	5	3	3	4	3	4	3	3	2	2	3	4	3	4	3	4	3	4	4	4	5	4	4	5	4	4	4	4	4	5	5	5	2	2	3	2	2
715	1	2	1	1	0	3	3	4	3	4	1	3	2	3	1	2	2	1	2	3	3	3	3	4	3	4	3	3	2	3	3	2	3	4	5	4	3	4	2	1	2	3	3	2	3	3	3	3	4
716	1	4	1	1	1	3	4	2	3	2	3	2	4	3	2	2	3	4	3	3	2	3	2	4	3	3	2	4	4	4	4	4	4	4	3	3	3	3	3	2	2	2	3	3	2	2	1	2	1
717	1	2	1	1	0	3	5	4	5	4	3	3	1	4	3	5	3	5	4	4	3	5	4	4	5	5	4	4	4	3	3	3	5	5	5	5	3	4	5	4	4	5	5	5	3	3	4	4	3
718	0	1	3	3	1	3	3	3	3	3	1	2	3	2	2	2	2	2	2	3	3	1	2	2	2	2	2	3	4	5	3	3	3	3	3	4	4	1	4	3	3	3	4	4	4	4	4	4	3
719	1	3	2	1	0	4	4	5	4	4	4	4	4	3	4	3	3	2	3	4	5	3	5	4	3	3	5	3	2	3	4	3	3	2	3	4	1	2	2	3	4	3	3	3	2	3	3	3	2
720	0	1	2	1	0	5	5	3	5	3	5	4	4	4	3	4	3	3	5	4	4	4	5	5	5	5	4	4	4	4	4	5	4	3	5	3	3	3	4	5	5	4	4	4	3	2	4	3	3
721	1	1	2	1	1	4	4	3	2	3	5	4	5	4	3	4	3	5	3	2	3	4	3	4	4	3	4	5	4	3	4	4	5	4	5	5	4	3	5	4	4	4	5	5	2	2	2	2	2
722	0	1	3	1	1	2	3	4	3	3	5	4	4	3	2	2	3	2	4	4	5	2	4	3	4	4	3	4	4	5	5	5	4	4	5	4	4	4	4	3	3	3	4	4	4	3	5	4	4
723	0	2	1	2	0	4	3	3	4	4	4	5	3	4	4	4	5	5	5	3	3	5	5	5	5	4	4	4	3	4	4	4	4	3	3	4	3	2	3	3	3	3	3	3	2	3	2	3	3
724	0	1	2	1	0	5	4	3	5	3	5	4	5	5	3	5	5	5	5	4	5	3	4	4	4	4	4	4	4	5	5	4	5	5	4	5	5	4	5	4	5	4	5	5	1	3	2	2	1
725	1	1	3	3	1	4	5	3	4	3	3	4	2	5	5	5	5	5	4	4	5	4	5	4	4	4	4	5	4	4	4	4	4	5	3	5	4	4	5	4	4	3	4	4	2	2	3	1	2
726	0	4	1	1	1	3	4	3	3	3	2	3	3	3	2	4	2	3	2	5	3	3	3	2	2	3	3	4	3	4	1	4	4	3	4	3	3	3	5	3	4	4	3	3	5	4	4	4	5
727	1	1	2	1	1	3	2	3	1	3	2	1	3	3	3	3	4	3	4	3	1	3	3	5	4	4	4	1	4	3	4	4	3	4	3	3	3	3	2	1	3	3	3	3	4	5	3	2	4
728	1	3	2	2	1	3	3	3	3	3	2	3	2	5	3	4	4	3	3	1	2	2	3	3	3	3	4	5	2	3	3	2	3	3	3	3	2	3	3	3	3	3	4	4	3	4	2	4	3
729	1	1	2	1	0	5	4	5	5	5	5	3	3	3	3	3	3	4	5	4	4	5	4	5	4	4	3	4	5	5	5	5	5	5	4	4	4	4	5	4	4	3	4	5	5	4	3	3	3
730	0	1	2	2	1	2	2	2	3	2	1	3	2	3	4	4	3	4	3	2	2	2	3	2	3	2	3	3	3	2	3	3	2	3	2	2	2	2	2	2	2	3	2	3	5	4	4	5	4
731	1	1	2	1	1	3	3	3	3	3	3	2	2	3	3	4	3	4	4	2	4	5	4	4	3	5	3	4	2	4	3	3	3	5	4	5	4	4	1	3	3	3	3	2	3	4	4	4	4
732	0	2	2	2	0	4	5	5	5	4	4	4	5	4	4	5	5	5	4	4	4	5	4	4	5	5	5	4	5	4	3	5	5	4	5	3	3	3	5	5	4	5	5	4	2	1	2	3	1
733	1	2	1	1	1	4	4	3	3	2	4	4	3	3	3	2	3	4	5	3	4	4	3	3	3	3	3	3	5	4	4	5	4	5	5	5	3	4	3	3	5	4	5	4	2	3	3	3	3
734	0	3	2	2	0	4	3	4	3	4	3	1	2	3	1	3	2	3	3	2	3	4	4	3	2	2	3	3	3	5	5	4	4	4	4	3	4	5	4	3	4	3	3	4	3	3	3	2	3
735	1	3	2	3	0	3	3	3	2	3	4	4	5	3	3	4	3	2	3	3	4	4	5	3	3	5	4	4	3	3	4	4	3	3	4	3	2	3	3	4	4	5	4	5	2	2	1	2	2
736	0	1	3	3	1	4	3	3	3	4	3	4	2	5	4	4	5	4	4	3	3	2	4	4	3	3	4	4	5	4	4	4	4	3	4	3	3	3	4	2	5	5	4	5	3	3	4	3	2
737	1	1	3	3	1	3	3	3	3	3	3	1	1	3	1	3	4	3	2	3	3	3	3	5	4	3	3	2	2	1	3	3	4	3	3	3	3	2	3	2	4	3	3	4	5	5	5	4	3
738	0	3	1	1	0	4	4	3	3	3	4	3	3	5	5	4	4	5	5	4	4	3	4	4	3	3	1	3	4	4	4	3	5	3	3	4	3	2	5	5	5	5	4	5	4	4	4	3	5
739	0	2	2	1	0	4	3	4	5	3	3	3	4	4	4	4	3	5	4	3	4	4	3	4	5	5	4	4	4	5	3	3	4	3	3	5	2	3	3	2	3	2	3	3	3	4	2	3	3
740	1	2	2	2	1	4	3	3	2	3	1	2	2	2	1	2	3	3	3	2	3	3	4	4	3	3	4	3	3	3	3	3	3	3	3	3	2	3	1	2	3	3	3	3	4	4	5	4	3
741	1	3	2	2	1	3	2	3	3	2	3	1	3	3	2	2	3	2	2	2	2	1	2	3	2	2	3	3	3	3	2	3	3	4	3	3	2	1	3	2	2	2	2	3	3	1	3	3	3
742	1	2	2	3	0	5	5	5	3	4	3	4	3	5	5	3	4	4	3	5	4	3	2	4	4	4	3	5	5	5	4	4	4	4	3	3	3	5	3	5	5	4	4	4	4	2	3	4	1
743	0	2	2	1	0	5	4	5	5	3	5	5	5	2	3	3	1	1	4	3	3	3	3	3	3	3	3	5	5	4	5	4	3	5	5	3	4	4	2	4	5	4	4	4	4	3	4	4	3
744	1	2	1	1	0	2	1	3	2	2	3	2	3	2	2	4	2	3	3	3	3	3	2	1	2	3	2	2	3	3	4	2	3	2	3	3	1	3	2	3	3	3	2	2	4	5	4	5	4
745	1	2	2	1	0	2	2	1	2	1	2	2	3	2	3	2	2	3	3	4	3	2	1	3	1	3	2	3	3	4	3	3	2	2	2	3	2	3	2	3	3	3	3	3	5	4	5	4	4
746	0	2	3	2	0	3	3	3	5	3	5	4	5	5	4	4	5	5	3	5	4	4	3	4	4	3	4	3	3	3	3	3	3	2	2	3	2	3	3	3	3	3	2	4	3	4	4	4	4
747	1	2	2	1	0	3	2	4	3	3	5	3	3	3	4	3	2	2	3	3	4	3	4	5	4	3	3	3	4	5	2	5	4	4	3	2	3	1	3	2	4	3	3	4	4	3	4	4	5
748	1	3	2	3	1	3	2	4	3	4	3	2	3	2	3	2	3	3	2	2	3	3	3	2	3	3	3	1	3	2	3	3	3	1	2	3	3	3	3	3	3	3	4	2	4	4	4	3	3
749	0	2	2	2	0	2	3	3	1	3	3	3	3	3	2	4	3	2	3	2	1	2	1	3	2	2	3	4	3	3	3	3	3	4	4	3	3	3	3	2	3	2	3	4	3	4	4	3	4
750	1	2	3	2	0	2	2	2	3	2	2	2	3	3	2	3	5	4	2	3	3	4	4	4	5	4	4	4	3	3	4	3	3	2	3	3	3	3	4	4	3	3	4	3	3	5	2	3	5
751	0	1	2	1	0	3	2	3	2	3	4	3	3	2	3	4	4	3	4	3	4	5	5	4	5	5	4	5	4	5	4	5	4	5	3	4	4	3	3	2	3	3	4	4	5	3	3	3	3
752	0	2	2	1	0	2	2	2	2	2	3	1	3	4	3	2	4	3	2	3	2	3	3	3	3	4	4	3	2	2	2	3	3	3	2	4	2	3	3	2	2	3	1	2	4	4	4	4	4
753	1	1	3	2	0	3	3	4	4	3	2	3	2	4	3	4	3	4	3	2	2	3	2	3	3	3	3	4	4	4	4	3	4	5	5	4	3	5	5	4	4	4	3	3	4	5	3	3	4
754	0	2	2	1	0	3	3	4	2	3	2	3	2	2	1	2	3	2	4	3	2	3	3	2	3	2	3	5	3	4	5	5	4	4	4	3	4	3	3	4	3	3	3	4	4	3	3	3	3
755	1	1	3	3	1	3	3	2	3	3	2	2	2	3	2	2	2	3	4	5	4	3	3	3	3	3	2	4	3	5	4	3	4	5	4	4	5	4	4	3	5	4	4	4	3	2	1	2	2
756	1	2	1	1	1	2	3	1	3	2	2	3	2	3	4	3	1	3	2	3	3	2	3	3	1	3	2	4	5	5	4	5	5	3	3	4	3	3	4	3	4	4	4	3	4	3	3	4	3
757	1	2	1	1	0	3	3	3	2	3	3	4	2	3	3	3	3	2	5	5	4	2	3	3	1	2	3	2	1	4	2	2	1	3	3	2	3	3	3	3	3	2	3	3	5	4	4	3	5
758	1	1	3	2	1	3	4	4	3	3	4	3	4	4	4	5	3	4	4	4	5	4	4	5	4	4	5	5	4	4	4	4	5	5	4	4	3	3	5	4	4	4	4	4	4	2	3	3	3
759	1	3	1	2	1	2	1	3	1	4	5	2	4	2	3	4	4	3	3	3	4	4	4	4	3	3	4	3	3	4	3	3	3	3	3	2	2	3	4	5	4	5	4	4	2	2	2	2	2
760	1	2	2	2	0	1	3	2	1	3	2	2	3	3	1	3	3	2	2	2	3	3	3	2	3	3	3	3	3	3	2	3	3	3	3	1	3	3	4	4	4	3	4	3	4	4	3	5	4
761	1	2	2	1	1	4	4	5	5	4	3	3	3	4	3	4	4	4	3	4	4	3	4	3	5	5	3	5	5	4	5	4	5	5	5	5	5	4	5	5	5	4	4	5	2	3	3	2	2
762	0	2	2	2	0	4	4	3	4	4	3	4	5	4	4	4	5	5	4	4	4	4	4	5	4	4	4	5	4	5	5	4	5	5	4	5	4	5	4	4	4	4	3	5	3	3	4	3	4
763	0	2	1	1	0	4	3	3	4	2	4	4	4	4	4	3	4	4	4	3	3	5	5	4	4	3	4	4	4	4	3	5	4	4	3	2	2	3	3	4	3	3	3	3	4	2	3	4	3
764	1	3	2	2	0	4	4	4	5	5	5	3	4	5	4	4	4	4	2	4	3	4	2	3	2	2	2	3	2	3	3	3	3	4	3	3	3	4	3	3	3	3	3	4	3	3	3	3	4
765	0	3	2	2	1	3	3	2	3	2	3	3	4	3	3	3	2	4	3	2	3	3	2	2	3	3	2	3	3	3	3	5	4	3	2	2	2	2	4	3	4	2	4	3	3	4	3	2	1
766	0	2	3	3	0	4	4	4	3	5	4	4	4	4	4	4	5	4	4	4	4	5	4	4	5	4	4	3	2	3	3	3	2	3	3	3	2	4	3	2	3	3	3	3	3	3	1	2	3
767	1	1	3	3	1	3	2	3	3	3	4	4	4	5	4	3	4	3	5	3	3	3	5	4	4	5	4	4	4	4	4	5	5	5	5	5	4	3	4	4	4	4	5	4	2	3	3	2	3
768	0	1	2	2	1	5	5	4	4	5	4	4	4	5	4	5	5	4	5	4	4	4	4	5	4	4	5	3	3	3	3	3	3	5	4	3	3	3	4	3	4	2	3	3	2	2	2	2	3
769	0	4	1	1	0	3	5	3	3	3	3	3	2	3	4	5	4	4	3	3	4	3	3	3	5	4	4	4	3	3	3	3	4	4	3	3	3	4	4	3	4	3	3	3	5	4	4	4	3
770	1	1	3	1	1	4	4	4	4	4	4	4	4	5	4	4	5	5	4	5	5	5	4	3	5	5	4	4	3	3	3	3	3	5	5	5	4	4	4	5	4	4	5	5	2	1	2	3	2
771	0	3	2	2	0	4	4	4	4	4	4	4	3	3	3	4	4	3	4	3	4	3	5	4	4	5	4	4	4	5	5	5	4	4	3	4	4	4	4	4	4	5	3	4	3	3	1	3	3
772	0	1	3	2	0	2	3	3	2	3	3	2	3	2	1	1	2	1	3	2	2	2	3	2	2	3	2	3	3	3	4	2	3	3	2	2	2	2	5	4	4	3	4	4	4	4	4	4	3
773	0	3	2	3	1	5	4	4	4	5	5	4	5	4	4	4	4	3	4	5	4	3	5	4	4	4	4	5	5	5	5	5	5	4	4	5	5	5	4	4	4	4	4	5	2	1	2	1	2
774	0	1	3	2	1	4	4	4	4	5	5	5	4	4	5	5	5	5	5	5	4	4	4	4	4	4	5	5	4	4	4	4	5	5	5	5	5	4	4	4	4	3	5	4	3	4	4	3	3
775	0	2	2	1	1	3	4	2	4	2	2	4	5	4	3	2	3	5	3	3	3	3	3	3	3	3	3	3	3	3	3	3	3	3	3	4	3	3	2	4	4	3	3	5	2	3	4	3	3
776	1	1	3	3	0	3	3	3	3	4	4	3	2	4	3	3	3	3	4	3	2	3	4	4	5	5	5	4	4	5	5	3	4	3	4	3	3	3	4	3	4	2	4	5	3	1	2	1	3
777	1	3	2	1	0	3	4	3	3	4	4	5	5	5	4	4	4	4	4	2	2	3	2	4	3	4	4	5	4	5	3	5	5	4	5	4	4	4	5	3	4	3	3	3	2	1	1	2	2
778	1	2	2	1	1	2	2	3	4	3	2	1	3	3	4	3	4	4	4	4	5	3	3	3	4	2	2	3	3	4	3	4	3	5	3	3	3	3	3	3	4	1	4	3	4	4	4	3	4
779	1	4	1	1	1	3	3	3	2	3	3	3	3	5	4	3	3	3	3	4	4	2	3	2	2	4	3	5	5	5	3	5	4	4	3	4	4	4	5	4	4	5	4	5	3	2	3	2	1
780	1	2	2	1	1	3	3	3	3	2	2	3	3	4	3	3	2	2	2	2	3	1	3	4	1	3	3	3	2	2	4	2	3	3	3	4	2	3	3	2	3	3	3	3	1	2	2	2	2
781	1	3	1	1	1	2	3	4	2	3	3	4	2	3	3	3	3	2	4	4	4	3	4	4	3	3	3	3	3	3	3	3	3	3	3	3	3	1	2	2	3	2	2	2	3	3	5	4	3
782	1	3	1	1	0	4	4	5	4	4	2	5	2	3	3	2	3	3	2	1	3	3	2	3	3	3	3	3	3	2	2	2	3	3	1	2	3	3	2	3	4	2	3	3	4	4	3	5	4
783	0	2	3	3	1	4	3	3	3	3	4	4	4	4	4	4	4	4	4	4	5	3	5	4	4	4	4	3	3	3	3	3	1	2	3	3	3	2	3	3	4	2	5	4	3	3	4	4	4
784	0	2	2	1	1	4	3	4	4	4	1	2	3	3	4	3	3	4	4	5	4	3	3	3	2	2	3	4	5	5	4	5	4	2	2	2	3	3	3	3	4	3	3	3	5	4	4	4	4
785	0	2	2	2	1	3	4	3	3	3	2	2	2	3	3	2	2	4	2	3	3	4	2	3	3	2	3	4	4	4	3	3	4	2	3	4	3	3	3	3	3	4	3	3	2	3	4	3	3
786	1	2	2	2	0	2	3	3	2	3	4	3	3	4	2	3	4	3	2	2	2	2	2	3	3	3	2	3	3	4	2	4	3	3	3	4	4	5	2	3	3	3	3	3	3	3	1	3	3
787	1	3	2	3	1	3	3	3	3	3	2	2	3	4	4	4	3	5	4	4	5	3	3	3	4	3	4	3	3	3	2	3	2	4	3	4	3	2	3	2	3	1	3	2	4	4	3	5	3
788	1	2	1	1	1	2	3	3	1	2	2	1	3	5	4	4	3	3	2	3	3	4	4	3	4	5	3	2	3	3	3	3	3	5	3	3	4	4	3	2	3	1	3	3	4	5	4	5	4
789	0	2	2	1	1	4	4	3	5	5	4	5	3	5	4	5	5	5	4	4	4	3	3	4	4	3	3	5	4	4	3	4	4	4	4	3	2	5	3	3	4	4	5	4	3	4	3	4	5
790	1	3	1	2	0	4	5	4	3	4	3	4	2	2	4	3	4	4	2	3	1	4	3	4	3	4	4	4	4	5	5	4	4	3	5	4	5	3	4	5	5	3	5	3	2	2	2	3	2
791	0	1	2	2	1	4	5	5	3	3	3	4	3	2	2	2	3	1	4	4	4	4	4	3	4	4	3	4	4	3	4	3	4	5	4	4	4	4	3	4	3	3	4	4	3	3	3	3	4
792	1	3	1	1	0	5	4	5	5	4	5	3	4	4	4	5	4	4	3	2	2	3	4	4	4	3	5	4	3	4	3	4	3	4	3	2	3	3	3	3	3	2	2	3	2	3	3	3	1
793	1	2	2	2	1	4	4	5	3	5	4	3	5	5	4	5	4	3	5	5	5	4	5	4	5	5	5	4	3	4	4	4	4	4	3	3	2	2	3	4	3	4	3	3	3	2	4	3	2
794	1	2	2	3	1	4	5	5	5	5	5	5	5	4	3	4	3	4	3	4	5	4	4	4	4	4	4	4	4	1	4	4	3	5	5	4	3	5	4	3	4	4	4	4	2	2	1	3	1
795	1	1	3	3	1	5	4	5	4	4	4	5	5	3	5	5	4	4	4	5	4	3	4	4	5	4	4	4	4	4	4	5	5	5	5	5	3	4	5	4	4	4	5	5	2	2	2	2	2
796	1	1	3	2	1	2	3	4	3	3	2	3	3	2	1	3	2	2	4	3	1	4	3	4	3	3	2	3	2	2	3	2	2	3	3	4	3	3	1	2	3	2	2	2	4	3	4	5	4
797	1	2	3	3	0	4	4	3	4	3	5	5	4	3	3	3	4	4	4	5	4	4	4	4	3	4	4	5	4	5	5	4	4	5	5	4	5	4	4	4	5	4	5	5	3	2	3	2	2
798	0	2	1	1	1	3	2	3	3	3	3	5	4	5	5	5	4	5	4	5	4	5	4	4	5	4	4	2	2	3	4	3	3	3	3	3	3	2	3	5	2	2	2	3	4	5	4	4	3
799	0	2	3	3	1	4	5	5	5	5	2	2	3	4	2	3	1	3	3	4	2	3	3	4	3	4	3	3	3	3	3	3	4	5	5	4	4	4	4	3	4	3	3	3	3	4	3	3	3
800	0	4	1	1	1	3	3	3	4	3	5	5	5	3	4	4	3	4	4	4	5	3	3	2	3	2	3	4	2	3	3	2	3	4	4	4	3	3	4	3	3	4	3	3	4	5	4	4	5
801	0	3	1	1	0	5	5	5	5	5	5	4	4	5	5	4	5	5	5	5	4	5	4	4	4	4	5	5	4	5	4	5	5	5	5	5	4	5	5	5	5	4	5	5	3	2	3	3	3
802	1	1	3	3	1	5	5	4	4	4	5	3	5	3	4	4	3	4	5	4	5	3	3	5	4	5	5	3	4	5	3	4	4	4	4	4	5	4	5	4	5	4	5	5	3	2	2	3	2
803	1	2	2	2	0	3	3	4	5	3	4	4	4	3	3	3	4	5	3	4	4	5	3	4	4	4	4	3	2	3	3	3	3	2	3	3	3	3	3	4	3	3	3	4	2	1	3	2	3
804	0	2	1	1	1	5	4	5	5	5	5	4	5	4	4	4	4	4	4	4	4	5	4	4	4	4	5	3	4	3	3	4	2	4	3	3	4	3	3	2	3	3	3	2	3	3	2	3	1
805	1	1	3	3	0	1	3	2	3	2	2	2	2	3	3	2	4	3	3	5	4	3	3	2	4	3	3	4	3	4	3	4	3	3	3	4	2	3	2	2	3	2	3	3	5	4	4	4	3
806	0	3	1	1	1	3	2	3	4	4	3	2	2	2	2	3	3	3	2	2	3	3	3	3	3	2	3	3	3	3	3	3	2	1	3	3	3	3	1	3	3	3	1	3	4	4	4	4	4
807	1	2	3	2	0	3	3	2	3	3	5	3	2	3	4	4	4	4	2	2	3	2	2	2	1	3	3	4	3	3	3	3	3	3	3	2	4	3	3	4	4	2	3	3	3	3	4	3	3
808	1	3	2	2	0	5	5	4	4	5	3	4	4	4	4	4	4	4	4	5	5	3	4	5	5	4	4	1	3	3	2	3	2	2	3	4	3	3	4	3	5	3	3	5	3	3	2	4	3
809	0	3	2	2	1	5	5	4	4	4	3	3	3	4	5	4	4	4	3	3	4	1	3	2	3	4	1	3	4	5	4	3	3	3	3	3	2	3	4	5	3	3	4	4	4	4	5	3	4
810	0	2	3	2	0	5	5	5	4	3	4	2	4	5	5	5	4	5	5	4	4	2	3	4	4	4	4	5	5	5	3	5	4	3	3	4	4	3	4	4	3	3	5	3	5	5	4	5	4
811	1	3	1	2	0	5	5	4	4	3	2	3	3	3	5	4	4	4	3	4	5	4	4	4	4	4	4	5	5	3	4	4	5	4	3	4	3	3	5	4	4	4	3	5	3	3	2	3	3
812	0	3	2	1	0	3	3	3	3	4	3	3	4	2	3	3	3	3	3	3	3	3	2	3	3	3	2	3	3	3	2	3	1	3	3	3	3	3	3	3	3	4	2	2	3	4	3	3	3
813	0	1	3	1	0	3	3	1	3	3	3	3	3	3	3	3	3	3	4	3	3	3	4	5	3	4	4	3	4	3	5	3	5	3	4	3	1	3	4	2	4	3	1	4	2	2	3	3	3
814	0	3	1	1	1	5	4	5	5	3	3	3	4	3	4	3	4	5	4	5	5	5	4	5	4	5	5	3	3	5	4	3	4	4	4	4	4	5	4	5	5	4	4	5	4	4	4	4	5
815	0	2	2	2	0	3	2	1	2	3	1	2	1	4	1	3	3	1	2	3	3	2	4	3	3	3	3	2	2	3	2	3	3	3	3	3	2	1	3	3	3	2	2	2	4	4	4	5	4
816	1	1	2	1	1	2	2	2	3	3	2	2	3	2	4	3	4	3	3	2	1	2	3	3	3	3	2	3	3	5	4	3	4	5	5	4	5	5	4	4	4	3	3	3	3	4	3	3	3
817	1	3	1	3	0	2	2	2	2	4	3	2	3	3	3	2	3	3	4	5	3	3	4	5	3	3	3	5	3	4	3	4	4	4	5	4	4	3	4	3	4	4	4	5	4	3	4	4	3
818	1	2	2	1	0	5	5	4	5	5	2	3	3	4	4	4	4	5	3	3	3	3	3	3	2	3	2	3	2	2	3	3	3	3	2	3	3	3	3	1	3	3	3	2	4	4	3	3	4
819	1	3	2	2	1	5	4	3	4	4	3	4	5	4	4	3	3	3	4	3	3	4	5	5	4	4	4	4	5	5	5	3	5	4	5	4	3	5	5	5	5	5	4	4	2	2	2	2	2
820	1	2	2	2	1	3	3	4	3	4	3	2	2	3	4	3	3	3	3	3	2	3	5	3	4	3	4	2	3	2	3	2	4	5	2	3	3	3	5	3	3	3	3	3	4	3	4	3	3
821	1	1	3	2	0	3	1	2	3	3	3	2	3	3	2	3	4	3	4	5	5	3	3	4	4	3	3	3	3	3	3	3	2	1	3	3	2	2	4	3	3	2	3	3	4	3	4	4	5
822	1	3	1	2	0	3	3	4	5	3	2	3	4	3	3	4	4	4	2	3	2	3	4	3	4	3	4	2	3	3	3	3	3	3	2	4	3	2	4	3	3	2	4	3	4	4	3	5	3
823	0	2	2	2	0	5	4	4	4	4	3	5	4	2	2	2	4	2	5	4	3	4	5	4	4	5	4	5	5	5	5	5	4	5	4	4	4	5	4	4	5	5	5	4	2	2	2	2	2
824	1	1	3	2	0	3	3	1	3	4	4	4	3	4	3	4	3	4	5	5	4	4	4	4	4	4	4	3	3	3	3	4	4	5	4	5	3	3	4	5	5	4	5	4	3	4	3	3	3
825	1	1	2	1	0	4	5	5	4	5	5	4	4	4	4	3	5	4	5	3	4	5	5	4	4	3	5	5	5	5	5	4	4	5	4	5	4	5	4	5	5	3	4	5	1	2	1	3	1
826	0	2	2	1	0	4	4	3	3	4	3	3	3	3	2	2	3	3	5	3	4	3	3	3	3	3	3	2	3	2	2	2	1	3	3	3	2	3	3	2	4	3	2	3	4	3	3	3	3
827	1	1	2	1	0	4	4	4	3	4	1	3	3	4	3	3	5	2	2	3	3	4	4	3	3	4	3	3	3	3	3	3	3	3	3	3	2	3	3	2	3	4	4	3	4	3	4	3	4
828	1	2	2	2	0	4	3	4	5	4	5	5	4	4	5	5	5	5	5	3	4	5	5	5	4	5	5	4	4	3	3	4	4	4	3	4	3	5	5	5	5	3	4	4	3	2	2	3	1
829	1	3	2	3	0	3	3	2	1	3	3	2	2	3	2	2	1	2	2	3	3	2	4	3	2	3	3	2	3	3	4	4	3	4	4	4	3	3	4	4	4	4	4	3	2	3	3	2	3
830	0	2	2	2	0	1	2	2	1	2	2	3	2	3	4	3	4	3	2	3	3	2	3	3	3	4	3	4	4	4	5	4	4	5	3	4	3	4	4	4	4	5	5	5	2	2	4	2	3
831	1	2	2	2	1	4	2	3	3	4	2	3	4	3	4	3	4	3	5	2	4	3	4	4	3	3	4	2	3	3	3	4	3	4	5	4	4	4	4	3	3	3	4	5	4	3	2	3	2
832	1	1	3	3	0	5	4	4	5	5	4	4	3	5	4	2	5	5	3	3	3	4	4	4	4	4	5	3	3	3	3	3	2	3	3	2	2	2	4	5	4	5	4	5	1	1	2	2	1
833	1	3	2	2	0	2	2	3	4	2	3	4	4	4	3	4	3	4	5	4	4	4	3	3	4	4	5	4	4	4	5	5	5	3	3	3	2	3	3	3	3	2	2	4	2	2	3	3	2
834	1	2	2	2	0	3	2	3	3	3	3	3	3	3	2	3	3	3	2	1	2	2	3	3	3	2	2	2	4	3	3	4	3	4	5	4	4	4	4	3	5	5	5	4	1	1	3	1	2
835	0	3	2	3	0	2	2	3	3	2	3	3	4	3	5	4	3	5	2	2	3	3	3	4	4	4	3	4	4	5	5	4	5	3	3	4	3	2	4	3	3	4	5	4	3	5	4	3	4
836	0	1	2	1	1	3	3	3	4	2	2	2	2	3	4	5	5	5	3	3	2	4	5	3	5	3	3	3	3	3	3	3	3	3	3	3	2	2	3	4	3	4	4	4	4	3	4	3	3
837	0	3	1	1	1	3	4	4	3	2	5	3	4	4	5	3	4	3	4	3	3	3	4	4	5	5	5	3	3	3	2	2	3	3	3	3	2	2	3	3	4	4	2	3	3	2	1	3	4
838	0	1	3	1	1	3	3	3	4	4	4	5	3	5	4	3	4	5	3	5	5	3	4	3	5	4	4	3	5	4	4	5	4	4	5	4	4	4	4	4	5	4	4	3	3	2	3	1	3
839	1	1	2	2	0	3	3	4	3	4	4	4	4	4	3	4	3	3	4	4	5	4	5	4	4	4	3	4	4	4	4	5	4	5	4	3	4	4	5	3	5	4	5	5	2	2	1	2	1
840	0	1	3	1	1	4	5	3	2	3	2	3	1	4	4	4	3	4	2	4	3	4	4	3	4	4	4	4	3	3	4	4	3	4	5	5	5	5	3	4	5	4	5	4	4	3	5	4	3
841	1	3	2	2	0	3	3	2	2	2	3	1	4	3	3	3	3	3	3	3	3	2	3	2	1	3	3	2	2	2	2	2	2	4	3	4	3	3	3	3	3	2	3	3	3	4	3	2	5
842	1	3	2	2	1	4	4	5	4	4	5	4	5	3	4	3	4	4	5	4	5	3	4	4	4	3	5	3	4	4	4	3	4	2	3	3	3	3	3	2	3	3	3	4	2	2	2	1	4
843	1	1	3	4	0	4	4	4	4	5	2	4	2	5	4	5	3	5	3	3	2	4	3	4	3	5	2	3	3	3	4	4	3	1	3	2	3	4	4	2	4	4	4	3	2	1	2	3	2
844	1	3	1	1	1	1	2	3	2	1	3	3	3	3	3	2	3	1	3	2	2	3	4	4	2	3	3	4	5	4	4	4	5	4	5	5	4	3	3	5	4	4	4	4	3	2	3	2	1
845	0	2	2	2	0	4	5	3	5	5	4	4	5	4	4	5	5	5	4	3	4	5	4	3	5	5	4	5	4	4	4	4	4	3	3	4	4	2	4	4	4	3	4	3	3	3	4	3	4
846	0	3	2	2	0	3	2	1	2	4	3	2	2	3	1	3	3	3	1	3	2	3	4	3	4	4	3	3	3	3	2	3	3	5	4	5	4	4	3	3	3	2	4	4	5	4	4	4	3
847	0	2	3	2	1	4	4	3	4	4	5	4	4	4	5	5	4	5	4	5	4	4	5	5	4	5	5	4	4	4	5	4	3	2	4	3	3	3	4	5	4	4	4	4	4	5	4	4	3
848	0	1	2	1	1	4	4	5	5	4	3	4	3	4	5	4	5	4	5	5	5	4	4	4	4	5	4	5	5	3	4	3	4	3	3	4	4	4	3	2	3	4	3	3	4	5	3	3	5
849	0	2	2	2	0	3	4	3	3	3	2	2	1	3	4	4	4	4	2	2	2	3	3	3	3	2	3	3	4	4	3	3	3	3	3	3	3	3	2	2	3	2	3	3	5	5	4	5	3
850	1	2	1	1	0	3	4	4	2	5	4	3	4	3	3	3	3	3	5	4	4	3	3	4	4	4	4	4	4	4	4	4	4	5	5	4	5	5	3	3	2	4	4	3	3	2	2	4	1
851	0	3	1	1	1	5	5	4	4	4	3	3	4	4	3	3	3	3	5	5	4	4	5	4	5	4	4	5	5	4	5	4	5	5	5	5	4	4	5	4	4	5	4	4	3	4	1	3	2
852	1	2	1	1	1	4	4	3	3	2	3	4	4	4	4	4	4	4	5	5	4	5	4	4	4	4	4	3	5	3	4	2	3	5	4	5	5	4	5	5	3	4	3	4	3	3	3	4	4
853	1	3	1	2	1	2	2	3	2	3	3	1	3	2	3	2	1	2	4	2	1	4	4	3	3	3	2	3	3	3	4	3	3	5	5	5	4	5	3	4	4	4	4	5	3	3	4	3	4
854	1	3	1	1	0	5	5	5	4	4	5	4	4	4	4	5	5	4	4	5	5	4	5	5	4	5	5	5	5	5	4	5	5	4	4	5	4	3	5	5	4	5	5	5	4	3	3	3	3
855	0	4	2	4	0	2	3	2	3	2	2	3	3	3	2	3	3	3	3	2	2	2	3	3	3	3	2	5	3	5	5	5	4	4	3	5	3	4	4	4	5	3	4	3	3	3	3	3	2
856	1	2	2	1	0	4	3	3	4	4	3	3	3	3	3	3	2	3	3	4	3	4	4	5	4	4	3	2	1	3	3	3	3	3	4	3	2	3	3	3	3	1	3	3	3	3	2	3	3
857	0	2	2	3	1	4	4	4	3	3	5	5	3	4	5	5	5	5	4	5	4	4	5	5	4	5	5	4	3	3	3	3	5	4	4	5	4	5	5	4	5	4	4	5	4	5	4	3	3
858	0	3	2	2	0	1	3	1	3	2	1	3	1	2	2	3	2	3	3	3	2	4	4	4	5	4	4	3	4	3	3	3	4	3	2	3	2	4	4	4	5	3	5	4	5	4	4	5	5
859	1	1	1	1	0	3	1	2	3	2	3	3	2	3	3	3	2	2	3	3	4	2	3	2	2	1	3	5	5	5	3	4	3	4	4	3	3	4	3	3	4	4	5	4	5	4	4	4	4
860	0	2	2	1	1	4	3	3	4	5	1	2	2	3	4	3	3	4	3	2	4	2	3	3	2	3	3	2	3	2	1	3	3	2	1	2	2	2	3	3	3	2	3	2	5	3	5	4	4
861	0	3	1	1	0	3	3	4	3	3	3	4	3	3	3	3	3	3	5	4	5	4	3	4	3	4	5	5	5	5	5	5	5	5	4	5	5	5	5	3	3	3	3	4	2	3	2	3	3
862	0	3	1	1	1	3	3	4	2	2	3	3	3	4	3	4	3	3	4	3	3	4	5	4	5	4	5	5	5	4	5	4	5	5	3	4	3	4	3	4	4	4	3	4	4	4	3	3	3
863	1	2	2	2	1	4	5	5	4	4	5	3	4	5	4	5	4	4	4	4	4	5	5	4	4	4	3	4	3	3	3	3	3	1	3	3	2	3	3	3	3	2	2	2	3	2	3	3	3
864	1	2	2	2	0	4	4	4	4	3	3	1	3	4	2	1	2	3	3	2	4	5	4	4	4	5	4	4	3	5	5	4	4	4	4	4	5	4	3	4	4	4	5	5	2	1	3	3	2
865	1	1	2	2	0	2	3	2	2	2	2	2	3	2	3	2	3	3	3	3	3	4	2	1	2	2	2	3	3	3	2	4	4	5	3	4	4	4	5	4	5	4	4	5	2	2	4	3	3
866	0	1	3	3	1	5	5	5	4	4	4	5	5	4	5	4	5	4	4	5	4	3	4	4	5	3	4	4	3	3	4	5	4	4	4	4	5	5	5	5	4	5	5	5	1	3	2	3	2
867	1	1	3	1	1	2	3	3	2	3	4	4	3	4	3	3	3	4	5	3	4	3	2	2	3	3	3	3	2	4	3	2	3	3	3	4	3	3	3	4	4	5	3	3	3	3	4	4	3
868	0	3	2	1	0	5	5	4	4	5	5	5	3	3	4	5	4	4	5	4	5	5	4	4	5	4	5	3	3	3	3	4	3	4	4	3	4	4	5	4	4	5	5	4	2	3	1	2	1
869	0	1	2	1	1	4	4	3	4	3	5	4	3	3	4	4	4	3	4	4	3	4	5	5	5	5	5	4	4	4	4	4	5	3	3	4	3	2	5	3	5	3	4	4	3	4	3	4	3
870	1	3	2	1	0	3	4	3	4	2	3	3	5	3	1	3	2	3	4	3	3	4	5	4	5	5	5	3	4	3	3	3	3	3	5	4	3	3	3	3	3	3	3	4	2	4	4	2	2
871	0	2	2	1	0	3	3	4	4	3	4	4	4	5	5	4	5	4	5	3	4	3	5	4	3	4	4	3	4	4	4	4	5	2	4	3	2	3	4	1	3	3	3	3	4	3	3	3	2
872	0	1	3	2	1	2	2	1	3	3	1	3	2	1	1	2	3	3	1	3	3	3	2	3	4	3	3	3	3	3	3	3	2	2	3	4	3	3	3	3	2	3	3	3	3	3	4	2	3
873	0	2	2	2	1	4	4	4	3	5	4	4	3	3	3	3	3	2	4	4	5	5	5	4	5	4	5	3	3	4	3	3	2	3	3	3	4	3	3	3	3	4	4	3	3	3	3	2	2
874	0	2	1	1	1	5	5	4	4	5	4	5	5	4	4	5	4	4	4	5	4	5	5	4	5	5	5	5	5	3	4	5	5	3	5	5	3	3	3	3	3	2	4	5	3	4	4	3	3
875	1	3	2	2	0	3	3	4	4	5	4	5	5	3	3	2	3	3	4	4	2	4	5	5	4	3	4	3	4	3	4	2	4	4	3	2	2	3	5	3	5	4	5	5	2	1	4	3	1
876	0	1	2	2	1	3	3	4	3	4	3	2	3	3	3	3	3	3	3	3	3	5	4	4	5	5	4	4	4	3	3	3	3	3	1	4	3	2	3	3	2	2	4	3	3	2	3	4	4
877	0	2	1	1	0	3	3	5	4	3	4	3	4	3	3	3	2	3	4	5	4	2	2	3	2	2	3	4	4	5	5	4	3	4	5	4	5	4	2	3	3	3	4	3	3	3	4	3	3
878	1	2	1	1	1	1	3	3	3	2	3	4	3	4	5	4	5	5	2	3	2	2	3	3	3	1	2	3	4	4	3	3	3	3	1	2	3	3	4	2	3	3	4	3	3	4	4	4	4
879	1	2	2	4	0	3	2	3	3	3	2	2	1	3	1	2	2	3	2	2	2	4	3	4	3	3	4	3	4	4	3	3	3	2	1	3	2	3	3	3	3	4	3	3	4	5	4	5	5
880	0	3	2	2	0	4	4	3	3	4	3	3	3	3	3	3	3	3	4	4	5	4	3	4	4	4	4	4	3	3	3	3	3	4	5	3	3	3	4	4	4	5	5	5	4	3	3	3	4
881	1	2	3	4	0	3	4	3	3	3	3	5	3	3	3	2	3	2	3	4	2	2	2	2	3	2	3	3	4	4	4	3	3	5	4	4	5	4	4	4	5	5	4	5	3	3	2	3	4
882	0	2	2	2	0	2	3	3	2	2	5	5	4	3	4	4	3	1	4	3	4	3	3	3	3	2	2	5	5	5	4	5	4	4	3	3	3	3	4	4	2	4	4	5	3	4	4	4	4
883	0	3	1	1	0	2	2	1	1	2	3	2	2	2	3	2	1	3	4	3	3	3	2	4	2	3	2	3	2	3	2	3	3	3	4	2	2	3	1	3	2	3	3	3	5	5	3	2	3
884	1	3	2	1	1	3	2	2	3	3	2	4	3	2	3	2	1	3	3	3	2	4	3	4	4	3	4	3	2	3	3	2	2	3	3	2	4	3	3	3	2	3	3	3	3	3	3	3	3
885	1	1	2	1	0	5	3	4	4	4	3	5	3	3	3	4	4	3	3	5	3	3	3	3	4	4	4	5	5	4	3	5	4	5	4	5	4	4	5	5	5	4	4	5	1	2	1	2	2
886	0	1	2	3	0	3	3	2	3	2	3	3	3	1	2	3	3	2	4	3	4	3	3	2	3	3	2	3	3	3	3	3	3	4	4	3	3	3	3	4	3	3	4	2	4	4	3	5	5
887	1	3	2	3	1	2	2	2	2	3	3	1	3	2	3	3	2	2	3	2	2	2	3	2	3	3	2	2	3	3	2	3	3	2	3	1	3	1	3	1	3	2	3	3	3	4	3	4	5
888	1	3	1	2	0	4	4	4	4	5	3	4	3	4	5	5	3	5	5	4	4	5	4	4	5	5	4	5	5	4	4	4	5	4	3	3	4	3	5	4	4	3	5	5	3	2	3	2	2
889	0	3	1	3	0	2	3	2	2	2	1	2	3	3	2	3	3	3	2	3	1	3	3	5	3	2	4	3	4	3	4	3	3	2	2	2	2	2	1	2	3	4	3	3	4	4	4	4	3
890	0	3	1	1	1	5	5	5	4	5	4	4	3	4	4	5	5	5	4	4	3	5	4	5	5	5	5	3	3	5	4	3	4	4	3	3	4	3	4	5	4	4	5	4	3	2	3	3	3
891	0	3	1	1	0	3	2	4	3	4	3	3	4	4	4	3	4	4	3	2	4	4	3	3	3	4	4	3	3	5	3	4	3	3	3	2	2	2	3	2	2	2	2	2	5	3	4	3	5
892	0	2	2	1	1	3	3	2	3	3	2	2	2	1	3	2	3	3	2	3	2	3	3	3	3	3	3	5	4	5	5	4	4	4	5	5	3	4	4	5	4	4	4	5	2	2	3	2	2
893	1	3	2	3	1	2	2	2	1	3	3	3	4	1	2	3	4	3	3	3	2	4	4	4	3	4	3	3	4	2	4	3	3	3	4	3	4	3	3	3	5	4	4	4	1	1	3	1	3
894	1	4	2	2	1	3	3	3	3	4	4	4	2	3	3	3	4	3	4	4	3	4	4	4	4	3	5	3	3	3	3	3	3	3	3	3	3	1	3	3	2	2	3	3	3	4	4	5	2
895	1	1	2	1	0	2	3	2	2	2	3	2	2	1	2	2	2	3	2	3	2	3	2	2	3	3	2	3	3	3	4	3	3	3	3	3	4	3	3	2	3	3	3	3	4	4	5	4	5
896	1	1	2	1	0	3	3	3	3	2	3	2	2	3	2	3	3	3	3	3	2	2	3	3	3	3	3	3	3	3	3	3	3	3	3	3	1	2	2	3	2	2	3	2	3	2	2	3	3
897	0	1	2	1	0	3	1	2	3	3	3	2	3	3	1	3	2	3	3	3	3	2	2	3	3	2	2	4	2	2	2	4	2	3	3	2	3	2	2	3	4	2	4	3	3	4	4	4	4
898	0	2	2	1	1	3	3	4	5	4	4	3	4	3	3	3	3	4	4	3	3	4	4	4	4	5	5	3	4	4	4	3	4	4	4	3	3	3	3	4	3	4	4	4	4	5	3	4	3
899	1	2	2	3	0	2	3	1	1	2	3	2	1	2	2	3	1	2	1	2	2	3	3	3	3	3	2	4	4	5	5	5	4	4	4	3	5	4	4	5	3	4	3	4	2	2	1	3	2
900	0	3	2	2	1	4	5	5	4	3	5	5	4	4	3	4	3	3	5	5	4	4	5	4	4	4	4	3	5	4	4	3	4	2	5	5	4	4	5	4	5	5	4	3	1	2	1	2	1
901	0	3	1	1	0	4	4	4	4	4	3	2	3	4	4	4	4	4	3	4	3	3	2	3	4	3	4	3	3	3	4	2	3	3	3	2	3	3	4	4	4	3	3	4	3	5	4	5	5
902	1	3	2	2	1	2	2	2	1	1	3	2	2	1	1	3	3	3	2	2	3	3	3	2	2	2	2	5	5	4	3	3	5	3	3	5	2	3	3	3	4	3	3	3	4	4	4	4	4
903	1	2	2	2	1	3	4	3	3	3	3	3	3	3	2	2	4	3	3	3	3	5	4	4	4	3	3	4	3	5	5	4	4	2	2	1	3	3	3	3	4	3	3	2	3	3	3	3	3
904	0	2	2	1	1	3	3	3	4	3	2	3	1	3	3	3	3	3	3	3	3	3	4	4	4	4	3	3	3	3	4	3	4	3	4	4	3	3	4	3	3	2	3	3	4	4	5	5	4
905	0	2	1	1	1	5	4	4	5	4	5	5	5	4	4	4	5	5	5	4	5	4	4	4	4	4	5	4	4	4	4	5	4	4	5	4	4	5	5	3	4	4	5	5	3	2	3	3	2
906	0	2	2	3	0	4	4	4	4	5	4	5	4	5	5	4	3	4	5	4	5	5	5	5	5	5	5	4	2	3	4	3	4	3	4	4	3	3	5	5	4	4	5	4	2	3	3	2	3
907	1	1	3	3	0	3	3	2	2	3	3	4	3	2	4	3	4	3	5	3	3	2	5	4	3	4	3	4	3	3	3	4	4	4	5	4	3	5	4	4	4	3	4	5	2	2	2	3	2
908	0	1	2	2	0	4	4	3	3	5	3	3	2	5	4	3	3	4	1	3	2	4	4	3	4	3	3	3	4	4	3	3	4	4	4	4	3	3	4	3	3	4	4	5	4	5	5	4	5
909	0	4	2	3	1	4	5	4	3	3	3	3	3	3	2	3	3	2	3	3	3	3	4	1	4	3	3	5	4	4	3	4	5	5	4	5	3	5	5	4	5	3	4	4	2	1	1	3	2
910	1	3	1	1	0	3	2	3	2	2	4	2	3	3	4	2	4	3	2	2	1	3	2	2	3	2	3	4	3	3	5	5	4	4	4	4	4	3	3	3	4	3	5	2	3	4	3	4	4
911	1	2	2	1	0	2	2	3	3	3	3	2	3	1	2	3	1	3	3	3	2	2	3	3	3	3	2	3	3	3	2	3	3	4	2	2	3	3	3	1	3	3	3	3	4	4	4	3	4
912	1	3	1	1	0	5	3	4	5	5	2	2	3	3	3	3	2	2	4	3	3	3	4	3	3	3	3	4	4	4	2	3	4	3	4	3	2	3	4	4	5	3	4	4	2	3	3	2	3
913	1	4	1	2	1	4	3	3	3	4	3	2	2	3	2	2	2	3	2	4	3	2	2	2	2	2	2	5	5	5	4	5	5	4	3	3	3	3	4	3	4	3	4	3	2	2	4	3	2
914	0	3	2	4	0	5	5	4	5	4	4	5	4	5	5	5	4	5	5	5	3	4	4	4	5	5	4	4	4	4	3	3	3	4	3	3	3	3	3	3	3	3	4	3	4	5	4	3	4
915	0	2	2	2	1	4	5	4	4	4	3	5	5	4	5	3	3	5	5	5	5	4	3	3	3	4	5	5	5	5	5	5	5	5	5	5	5	4	5	3	5	5	5	5	1	2	2	2	1
916	0	1	3	1	1	4	4	5	3	4	2	3	2	5	3	5	3	4	4	4	4	3	3	3	3	3	4	3	4	3	3	4	3	5	5	5	5	4	3	2	4	4	5	3	3	3	4	3	5
917	0	2	2	2	0	4	5	5	5	5	4	3	3	3	4	5	4	4	4	5	3	4	4	3	3	4	3	5	5	4	5	5	4	4	5	4	4	5	4	4	5	5	5	5	2	3	2	1	1
918	1	1	2	2	0	3	2	3	3	4	4	4	4	4	4	4	4	4	3	3	3	3	4	3	4	3	3	4	5	4	5	4	5	5	5	5	3	4	4	5	5	4	4	5	2	1	2	4	3
919	0	2	2	3	0	5	3	4	5	3	4	4	5	5	5	4	4	4	4	5	3	2	4	3	3	2	4	5	5	5	5	5	5	5	5	4	4	4	4	4	5	4	5	5	1	2	3	3	3
920	1	1	2	1	1	3	2	2	2	2	2	2	2	3	1	3	3	3	3	3	3	2	3	3	3	3	3	4	5	4	4	4	4	4	3	3	4	5	4	3	4	5	4	4	3	3	3	4	2
921	0	1	3	2	1	5	5	4	5	4	4	4	4	3	3	3	1	4	5	4	4	2	2	4	5	4	4	4	4	5	5	4	5	5	5	5	5	5	5	5	4	4	5	4	1	1	3	1	3
922	0	2	3	2	0	4	5	5	3	5	4	4	3	4	3	4	3	4	4	5	5	4	3	3	2	4	3	4	4	4	4	4	4	3	4	4	4	3	4	4	4	3	4	4	4	3	4	3	3
923	0	2	2	3	0	4	3	4	4	4	4	4	5	3	4	4	4	3	4	5	4	3	3	3	3	3	4	3	3	3	3	4	3	3	4	4	5	5	3	3	3	3	5	4	3	3	3	3	3
924	1	2	2	2	0	5	5	4	5	5	3	4	3	3	3	3	3	3	4	5	4	3	4	5	4	5	4	5	4	5	5	4	5	5	5	5	4	4	4	5	4	5	5	5	3	3	2	3	2
925	0	3	2	2	0	5	4	5	5	4	3	3	4	4	3	4	3	4	3	5	4	5	4	5	3	5	3	5	5	5	5	4	5	5	5	5	4	4	5	3	5	4	5	4	2	2	3	2	3
926	0	1	2	1	1	4	3	4	4	4	3	2	3	5	3	4	4	5	3	3	3	3	4	4	3	3	5	4	5	5	5	5	3	4	3	3	5	3	3	4	3	3	4	5	4	3	4	3	4
927	1	2	2	1	1	3	3	3	4	2	4	5	4	3	3	3	2	3	3	3	4	3	3	2	3	2	1	3	4	4	4	3	3	2	2	2	3	2	3	3	3	3	2	4	2	2	2	3	3
928	0	2	2	2	1	3	3	3	5	4	5	4	5	4	5	5	5	4	4	4	4	4	4	3	3	3	4	2	3	2	3	3	2	3	3	4	4	4	4	3	4	3	3	4	3	3	2	3	2
929	1	1	3	2	0	3	3	2	2	3	1	3	3	4	3	3	4	4	2	4	2	3	3	3	2	2	2	3	3	3	3	1	2	3	3	3	3	3	3	3	2	3	2	2	3	3	3	3	4
930	1	1	2	2	1	3	2	3	3	3	5	5	4	5	5	5	4	5	5	4	3	4	4	4	3	4	3	5	4	5	4	5	5	4	3	4	4	3	3	3	3	3	4	3	3	3	2	4	3
931	0	3	1	1	1	4	3	3	3	4	4	3	5	4	5	4	5	4	3	3	4	3	5	4	5	4	4	5	5	5	5	5	5	5	4	4	5	4	5	5	5	5	5	5	1	2	2	2	2
932	0	1	2	1	1	3	3	3	3	2	3	2	3	2	3	2	5	2	3	3	1	2	3	3	3	3	2	4	3	4	3	3	4	3	4	3	2	3	3	4	4	2	3	5	3	4	4	3	4
933	0	3	1	1	0	2	2	3	3	2	2	2	1	3	3	3	2	3	3	1	3	3	3	3	4	1	4	3	3	1	3	3	1	3	3	2	3	2	3	2	3	2	3	3	4	4	3	4	3
934	1	1	2	2	0	2	3	3	2	1	3	3	3	3	2	3	2	2	3	4	3	2	4	1	2	3	3	3	5	4	3	4	3	2	2	2	2	2	3	4	4	3	3	3	2	3	2	2	2
935	1	3	1	1	1	3	2	2	4	2	3	3	2	2	1	2	2	2	4	3	3	3	4	3	3	2	3	2	3	3	4	3	3	3	1	4	2	1	3	3	2	3	3	3	5	5	3	4	4
936	0	2	2	2	0	3	2	2	2	3	2	2	4	3	3	4	3	4	3	3	4	4	3	4	3	3	4	3	2	3	3	5	2	2	2	2	2	3	3	4	3	2	4	1	4	5	4	4	4
937	0	3	3	3	0	4	4	5	4	4	3	3	5	5	4	4	3	4	3	4	3	5	4	5	5	4	5	2	3	3	3	3	4	4	4	5	5	4	5	5	4	4	4	3	3	4	3	3	5
938	0	1	2	2	1	3	3	3	3	4	4	3	3	3	3	2	2	3	3	4	3	4	4	5	4	4	4	4	3	3	3	4	3	5	5	4	5	3	4	3	4	4	4	4	2	2	1	3	2
939	1	2	1	1	0	3	3	4	3	3	4	3	3	3	3	4	3	3	3	3	4	2	3	3	2	3	2	4	3	3	4	3	3	3	3	3	2	2	3	3	3	3	4	4	4	5	4	5	4
940	0	3	1	1	0	4	5	4	5	4	5	5	4	3	4	4	5	4	5	4	5	2	3	4	3	2	3	2	3	3	3	2	3	5	4	4	5	3	3	2	3	3	3	3	2	2	2	2	3
941	0	3	1	3	0	4	5	4	3	4	2	5	4	5	5	5	5	5	4	5	4	5	4	4	3	4	4	5	3	5	5	4	3	4	3	4	3	3	3	4	3	3	3	4	2	1	1	2	3
942	1	2	3	2	0	5	4	5	5	4	4	4	4	5	5	3	5	4	5	5	5	4	4	5	5	4	5	3	4	3	4	5	3	4	5	4	5	5	3	5	5	4	4	2	3	4	3	3	5
943	1	3	2	2	1	3	3	2	2	2	2	3	2	2	3	3	3	2	2	2	2	2	4	3	2	4	3	3	3	3	3	4	4	4	3	3	3	3	3	3	3	3	2	3	4	3	3	3	4
944	1	2	1	1	1	2	2	1	2	3	1	3	3	2	2	3	3	1	2	2	2	3	4	3	3	2	4	3	3	3	3	3	3	1	3	1	2	2	4	3	3	1	3	3	4	4	4	4	4
945	0	1	2	2	0	4	4	3	3	3	3	3	3	3	3	2	3	2	4	3	3	3	4	2	3	4	3	3	4	3	5	3	3	3	3	3	3	3	4	4	4	3	5	4	2	2	1	2	3
946	0	2	2	1	0	3	4	2	3	2	4	2	3	5	3	4	5	4	3	3	3	2	2	2	2	2	3	4	4	4	4	5	5	4	3	5	4	5	4	4	4	4	4	5	3	2	4	3	2
947	1	4	1	1	0	4	3	3	3	3	5	1	3	2	2	3	3	2	3	2	2	3	3	3	3	3	3	2	4	3	3	3	3	3	4	3	3	3	3	3	2	3	3	3	2	1	2	2	2
948	1	2	2	3	0	5	4	5	4	4	4	4	4	5	4	4	4	4	3	4	5	4	3	4	3	4	3	4	4	3	4	5	3	3	3	3	4	3	3	3	3	2	3	3	3	2	2	3	3
949	1	2	2	1	0	3	3	2	3	2	4	3	3	3	3	4	4	4	4	5	3	3	3	3	2	2	3	5	4	5	5	5	4	5	5	4	4	5	3	4	4	3	4	4	4	3	4	3	3
950	0	1	2	1	0	5	5	4	5	4	4	3	4	4	4	3	5	5	4	4	5	4	5	5	4	4	5	3	4	3	4	3	3	3	3	3	3	3	4	5	4	3	4	3	3	3	3	2	2
951	1	2	2	2	1	4	5	5	4	3	4	4	5	2	3	3	3	2	5	4	3	3	3	3	3	4	3	3	4	4	4	4	3	3	4	4	2	3	3	3	3	2	4	3	1	2	2	3	4
952	0	2	2	2	1	3	3	3	3	3	3	3	4	5	4	4	5	5	4	4	5	4	4	4	3	5	3	4	4	5	4	5	4	4	5	4	4	4	4	5	3	4	5	5	2	1	3	1	2
953	0	2	1	1	1	5	4	4	5	4	5	5	4	4	4	4	5	4	5	4	4	4	5	5	5	3	5	5	4	3	4	5	4	4	5	5	4	4	4	5	4	3	4	3	3	3	4	3	4
954	1	3	1	1	1	4	2	2	3	3	3	2	4	2	3	3	4	3	3	3	2	4	5	5	4	4	3	3	3	4	4	3	3	3	5	3	3	3	3	3	3	3	3	2	3	1	3	3	2
955	0	3	2	2	0	4	4	4	4	4	3	3	3	2	3	4	2	3	3	4	4	2	3	3	4	3	4	4	3	5	4	3	3	3	4	3	2	3	3	2	4	2	4	3	3	3	5	5	4
956	0	4	1	2	0	5	3	3	4	5	4	3	5	4	4	4	3	4	2	4	3	4	3	5	3	3	5	4	5	5	5	4	4	5	5	5	5	5	5	5	5	4	5	5	2	2	3	2	1
957	0	2	3	1	1	5	3	4	5	4	5	4	3	4	3	4	5	5	5	5	5	4	4	5	4	4	4	5	4	5	5	5	5	5	5	5	5	5	5	4	5	5	5	5	3	2	2	1	3
958	0	2	2	1	0	3	4	4	3	4	4	4	3	4	3	2	5	5	4	4	3	4	3	5	5	4	3	3	2	3	3	3	3	4	4	4	3	3	3	5	5	4	4	5	3	4	4	4	5
959	1	2	2	1	0	3	3	2	4	1	4	5	4	3	4	3	2	4	3	3	4	3	3	3	3	3	4	5	4	3	4	3	4	5	5	4	3	4	5	4	5	3	4	5	2	2	2	2	3
960	0	2	2	2	0	4	4	5	4	4	4	5	5	5	3	4	5	3	4	5	5	4	5	5	5	4	4	5	3	4	4	4	4	4	4	4	3	5	4	4	4	5	5	3	4	4	4	3	4
961	0	1	2	1	0	2	2	3	1	2	4	3	2	3	2	3	3	3	3	2	3	4	3	4	4	4	3	4	3	3	3	2	3	3	4	3	4	2	4	3	4	4	3	3	1	1	2	2	2
962	1	2	2	2	0	4	4	4	4	5	4	5	5	4	4	3	3	3	5	5	4	4	5	5	5	4	4	3	3	3	3	4	3	3	3	3	4	4	4	4	3	3	2	4	4	3	2	2	1
963	0	2	2	2	1	5	4	4	5	4	5	4	5	5	3	5	5	5	5	5	5	3	2	3	3	3	3	5	5	5	5	5	4	3	3	5	4	4	4	5	5	4	5	5	1	3	2	2	1
964	1	3	2	2	1	3	3	3	2	2	3	1	3	4	3	3	3	3	3	4	3	3	3	3	3	1	3	3	3	4	2	3	4	4	4	5	3	3	3	3	3	4	3	3	4	3	5	3	3
965	0	2	2	1	1	4	4	3	4	3	2	2	2	4	3	3	3	3	4	4	3	2	3	4	3	3	3	3	3	3	3	3	4	2	3	3	2	1	3	1	3	3	3	4	3	4	5	4	4
966	0	1	3	2	0	3	3	3	5	4	3	3	3	4	2	2	3	3	3	3	3	5	4	4	4	3	5	3	4	3	4	3	3	3	2	3	4	3	3	3	3	3	1	3	3	4	5	4	4
967	1	2	2	2	0	4	3	3	3	4	2	2	1	2	2	1	3	2	2	1	3	3	3	3	2	3	2	1	3	3	3	2	3	3	3	3	3	3	3	3	3	5	4	5	3	3	3	3	4
968	1	2	2	2	0	4	5	3	4	4	5	3	4	2	2	2	2	2	2	3	3	3	4	5	4	5	5	3	3	3	3	3	4	3	3	3	3	2	3	2	3	4	3	3	2	2	3	3	3
969	0	2	1	1	1	3	3	3	4	4	3	3	4	4	4	3	4	5	4	3	3	4	4	4	4	3	4	3	2	3	2	3	3	3	4	3	2	3	4	3	3	3	3	3	3	3	3	3	4
970	0	2	2	1	0	3	4	3	4	3	4	1	3	3	3	2	2	4	4	3	4	4	3	4	3	5	4	4	4	4	4	2	2	4	3	3	4	3	3	4	4	3	4	4	5	3	5	4	5
971	0	1	2	2	1	3	3	2	3	3	3	3	3	5	5	5	4	5	4	5	5	4	3	3	5	3	3	3	5	3	3	3	4	3	3	3	2	2	3	2	2	3	3	3	3	4	2	1	3
972	0	3	2	2	0	1	1	3	3	3	3	3	3	3	3	2	3	2	2	2	2	2	3	3	2	3	3	3	3	3	4	3	2	2	3	2	3	3	3	3	3	3	4	3	3	5	3	2	2
973	1	1	2	2	1	4	3	4	3	3	3	5	4	5	5	5	4	4	5	4	5	4	5	5	5	4	4	3	3	2	3	3	3	5	4	4	4	5	3	3	3	3	3	3	3	3	4	3	3
974	0	3	1	1	1	4	3	3	3	3	3	1	2	3	3	4	4	3	1	3	3	3	2	3	2	3	4	2	2	3	2	3	2	4	4	3	4	3	4	4	4	3	3	4	4	4	4	4	5
975	1	2	2	2	1	3	3	3	3	3	4	3	4	4	3	2	5	3	4	3	4	2	4	2	3	4	3	3	3	3	3	2	2	3	5	3	4	5	3	2	3	2	4	3	5	3	5	4	5
976	1	2	1	1	1	3	3	3	3	4	3	2	4	2	3	2	3	3	2	2	2	3	2	2	4	3	2	3	3	3	2	3	1	3	2	3	3	3	2	3	2	1	3	2	4	2	2	4	2
977	1	3	1	2	1	1	3	4	2	4	3	1	1	4	5	5	4	4	1	1	1	4	4	4	3	3	4	4	3	4	4	3	4	4	4	3	3	3	4	3	3	4	4	4	2	2	1	3	4
978	1	2	2	2	1	3	3	3	4	3	2	2	3	2	3	3	1	1	1	2	3	3	4	3	4	3	3	5	5	5	5	4	5	5	4	5	4	5	4	4	4	4	4	5	2	1	2	2	2
979	1	1	3	2	1	4	3	3	4	4	4	4	3	5	4	3	3	4	4	4	4	5	5	4	4	5	4	4	4	4	4	4	4	4	4	4	3	3	5	4	5	4	4	3	2	3	1	2	3
980	0	2	2	2	1	3	3	4	3	4	3	1	4	3	1	3	3	3	2	2	3	4	4	3	4	3	4	4	3	3	4	4	4	4	4	4	3	3	5	3	3	2	4	3	5	5	3	4	5
981	0	2	1	1	0	3	2	4	3	2	3	3	2	2	2	2	3	3	3	3	3	3	3	3	4	4	4	5	4	3	4	5	4	5	3	4	4	3	4	5	4	4	4	5	3	4	4	4	4
982	0	3	1	1	1	5	4	5	4	4	3	3	3	2	3	4	3	3	5	5	4	3	4	5	4	4	4	4	4	5	5	5	5	5	4	5	4	5	5	4	3	4	3	4	1	2	1	1	2
983	1	2	2	2	0	2	2	2	4	3	2	3	2	3	3	2	2	4	3	2	3	5	3	3	3	3	4	4	3	3	2	3	3	4	5	5	5	4	5	4	3	4	4	4	3	1	3	4	2
984	0	2	2	2	1	4	3	4	4	3	3	3	3	3	2	2	2	3	3	3	3	3	3	4	4	3	4	3	3	3	3	3	2	3	3	3	3	3	3	3	3	2	3	2	4	3	4	4	4
985	0	1	2	1	0	3	4	5	3	4	3	2	3	2	3	3	3	2	3	3	2	3	3	4	4	5	4	4	4	5	4	5	5	3	3	5	4	5	5	4	3	4	4	4	3	5	4	3	3
986	1	3	2	2	1	3	3	3	3	3	3	4	3	4	3	3	1	3	3	3	3	2	3	3	2	3	2	3	4	3	3	3	3	3	3	2	3	3	3	4	3	2	3	4	2	2	2	4	3
987	1	2	2	3	0	2	3	2	3	3	2	1	2	3	2	3	3	1	2	2	3	1	3	3	3	2	3	3	2	4	3	4	3	3	2	3	2	2	3	3	3	5	3	3	4	5	4	4	3
988	1	2	2	2	0	3	3	2	2	3	3	1	2	2	1	2	2	3	1	1	2	3	3	3	3	2	2	2	3	4	3	2	2	3	3	3	1	1	3	4	2	3	2	3	3	4	3	3	3
989	1	1	3	1	0	4	3	4	3	4	2	4	5	3	3	3	5	3	3	3	3	2	3	4	4	3	3	3	4	4	3	4	4	3	3	4	3	3	4	4	5	4	5	4	2	3	2	3	2
990	0	3	1	2	1	5	4	4	4	3	2	3	4	3	4	3	3	3	5	5	4	3	3	3	4	3	3	4	5	5	5	5	5	5	5	5	5	5	5	5	4	4	4	4	2	3	2	1	3
991	0	2	2	1	0	4	3	4	5	2	5	1	2	4	5	4	4	5	2	4	3	3	3	3	4	3	3	5	5	4	5	5	4	3	4	3	3	2	5	5	3	4	5	3	4	1	4	5	5
992	1	2	2	2	1	4	4	5	5	5	3	4	3	5	3	5	5	5	5	5	3	4	5	4	4	4	4	2	3	1	3	2	3	3	3	1	3	3	4	1	3	2	3	4	3	3	3	4	3
993	1	3	1	1	1	3	4	4	3	2	3	2	4	1	2	4	4	3	4	3	4	3	3	2	4	2	3	2	2	2	3	3	3	3	4	4	1	2	2	2	3	3	3	3	5	4	4	3	4
994	1	1	3	3	0	5	5	5	5	5	4	4	5	4	5	4	4	4	5	5	4	4	4	5	4	4	4	5	5	4	5	5	5	5	3	5	4	5	4	5	4	4	4	5	2	3	2	3	3
995	0	2	2	1	1	4	4	5	4	5	3	2	2	2	4	4	4	3	2	3	3	5	4	4	5	5	4	4	5	5	5	4	5	5	5	5	4	5	5	4	5	4	5	4	2	2	2	3	1
996	1	1	3	2	1	4	4	4	5	3	3	3	3	1	2	3	3	3	2	3	3	2	3	3	2	2	2	3	3	3	5	3	3	5	5	3	4	4	4	5	5	4	5	4	1	2	2	2	2
997	0	2	2	2	1	3	3	3	3	3	3	3	3	3	3	3	2	3	3	2	1	3	3	3	1	4	4	4	4	5	5	5	4	4	5	4	3	4	3	3	3	4	4	3	5	4	4	4	4
998	1	3	1	1	0	1	2	2	3	3	1	2	2	3	4	3	2	4	1	1	2	3	3	3	2	3	3	2	4	4	3	3	4	3	2	2	1	2	2	2	3	1	2	4	2	2	3	3	3
999	1	1	3	2	0	3	3	4	3	2	2	3	3	2	3	2	3	2	3	2	3	3	4	3	3	3	3	3	3	4	3	3	3	3	3	3	3	4	3	3	4	2	4	5	3	3	3	3	4
1000	1	1	2	1	0	4	4	3	3	3	3	3	3	4	4	4	4	5	4	4	3	4	3	5	4	5	3	4	4	4	3	4	5	5	4	5	5	4	4	4	4	3	5	5	4	4	4	5	5
1001	1	2	2	2	0	3	3	2	4	1	1	3	2	4	3	4	3	4	3	1	2	3	3	5	3	3	3	3	3	3	3	3	3	3	3	2	3	2	2	3	3	4	3	3	5	4	3	3	4
1002	0	2	2	1	1	4	5	5	4	4	3	4	3	5	4	5	4	4	4	3	3	5	5	5	4	5	5	3	5	4	4	5	4	5	5	4	5	5	4	4	5	4	4	4	3	2	1	3	2
1003	0	2	2	2	1	4	4	3	4	4	4	5	5	3	4	5	5	5	5	5	3	5	5	5	4	5	5	5	4	5	3	5	5	4	4	5	4	5	4	4	4	4	5	5	4	4	4	5	3
1004	1	3	1	1	0	3	5	4	4	4	4	3	3	3	2	1	2	3	4	3	5	3	3	5	4	3	3	4	4	3	3	3	3	2	3	3	3	3	3	2	3	3	3	2	3	3	3	3	3
1005	0	2	2	1	1	3	3	3	2	2	3	3	1	3	2	3	2	2	2	3	1	3	4	4	4	3	3	3	4	3	4	3	4	3	3	3	2	3	4	2	3	2	3	2	3	4	4	4	3
1006	0	3	1	1	0	2	2	3	2	3	2	3	3	4	2	2	2	2	2	3	2	3	3	4	3	3	3	2	2	3	2	3	3	4	4	4	3	3	2	3	2	2	4	3	3	5	5	3	3
1007	1	2	2	2	0	2	2	2	2	3	1	1	2	3	1	2	3	2	3	3	2	2	3	3	3	4	2	5	4	4	4	4	4	4	4	4	5	3	4	4	3	4	3	3	4	5	3	4	4
1008	1	3	1	1	1	3	3	2	2	2	2	2	2	1	2	3	3	2	3	4	3	3	2	3	4	3	3	4	4	5	5	5	4	3	3	3	2	4	3	3	3	3	3	4	4	4	5	4	3
1009	0	3	1	1	0	3	4	4	5	3	4	4	5	4	4	4	5	5	4	4	4	3	4	3	4	5	3	5	5	4	4	5	4	5	4	5	5	5	4	3	5	5	4	5	2	2	2	4	2
1010	1	2	2	2	1	4	4	5	4	5	5	5	4	4	3	3	2	4	4	5	5	5	5	4	5	5	4	5	4	3	4	3	4	4	4	5	4	5	5	4	3	4	4	5	3	3	3	3	3
1011	0	2	1	1	1	3	3	3	3	2	3	4	4	5	4	4	3	5	4	5	4	3	3	4	4	3	2	4	5	3	5	4	4	3	3	3	4	3	3	4	4	5	5	3	4	3	3	3	4
1012	0	3	2	2	1	4	4	2	3	3	2	2	2	3	4	4	4	5	2	2	3	3	2	3	2	3	2	5	5	4	5	5	4	3	2	3	3	2	3	3	3	2	3	1	4	4	4	4	5
1013	0	3	1	1	1	4	3	4	5	3	3	3	5	3	4	4	3	5	2	4	3	4	2	2	3	3	1	4	4	2	3	2	2	3	3	3	2	1	3	4	3	2	3	3	4	4	5	4	4
1014	1	1	3	3	1	4	3	4	5	3	4	4	4	3	3	4	4	4	4	2	4	4	3	3	3	4	3	4	5	5	5	4	4	5	3	5	3	3	4	4	4	5	4	5	2	3	3	2	3
1015	1	3	1	2	1	5	5	4	4	4	3	4	1	3	4	4	3	4	2	4	1	4	5	3	4	4	5	4	3	3	5	3	4	3	3	3	3	4	4	4	5	4	4	3	2	2	2	2	3
1016	1	3	2	3	1	4	4	4	4	4	4	4	5	3	4	3	4	3	3	4	3	3	4	3	4	3	4	5	5	5	5	5	4	4	5	4	5	4	3	4	5	2	5	4	1	1	2	3	2
1017	1	2	2	1	0	4	3	3	4	3	4	3	5	4	4	4	5	4	4	4	3	3	3	3	3	3	3	5	3	3	4	4	4	4	5	4	5	5	4	4	5	5	5	5	2	4	3	2	3
1018	1	3	2	2	1	4	3	4	3	4	2	1	2	3	2	2	3	3	1	1	2	2	2	3	3	2	2	5	4	3	5	4	5	5	5	5	3	4	2	2	3	4	3	2	3	2	4	4	3
1019	1	2	2	2	0	3	3	4	3	3	3	3	4	3	1	3	3	2	3	4	3	4	4	5	5	4	5	3	3	3	3	1	1	3	3	2	3	3	2	2	3	4	4	4	4	4	3	4	4
1020	1	1	2	2	1	2	2	3	3	3	2	3	3	4	4	3	5	4	4	2	3	4	3	4	4	5	4	2	2	2	4	3	3	4	2	3	2	4	3	3	4	3	4	3	2	2	1	3	3
1021	1	3	1	1	1	2	2	2	2	1	5	5	4	3	3	3	3	3	4	4	3	3	3	3	4	4	3	1	3	2	2	3	2	4	3	3	3	4	3	3	3	3	4	4	4	4	4	4	3
1022	0	2	1	1	0	2	2	1	3	3	3	1	3	3	3	1	4	4	2	2	2	3	3	2	3	3	3	5	4	5	5	4	4	5	5	3	5	3	4	5	5	4	4	4	2	1	1	3	2
1023	1	3	2	2	1	2	2	3	1	3	3	3	2	1	1	2	2	2	2	2	2	3	3	3	2	1	2	3	3	3	3	2	2	4	3	3	3	2	2	3	4	5	4	3	3	3	2	4	4
1024	0	4	1	1	0	5	4	4	4	4	5	4	3	4	5	5	3	5	3	4	4	5	4	4	5	5	5	5	5	5	5	5	5	5	5	5	3	5	5	3	3	5	4	4	4	2	3	3	4
1025	0	2	2	2	1	3	4	3	4	3	3	3	5	4	5	5	1	4	3	4	4	4	4	4	3	4	5	3	2	3	2	2	2	3	3	2	3	3	3	3	3	1	2	3	2	3	3	4	3
1026	0	3	1	1	1	3	3	1	1	2	3	4	3	4	3	3	3	4	5	4	4	3	3	5	4	4	5	3	1	1	3	2	3	1	1	3	1	2	3	5	3	4	3	4	4	3	4	3	2
1027	0	4	1	1	1	3	4	3	3	2	1	2	4	3	3	4	4	5	3	3	2	4	3	4	3	2	4	3	5	5	4	4	5	5	5	5	4	4	3	3	5	3	4	4	1	2	2	3	2
1028	1	1	2	1	0	5	3	4	5	5	3	3	2	3	2	2	1	3	4	1	2	2	2	4	3	3	1	3	3	2	2	3	2	1	4	2	2	1	1	2	3	2	3	2	3	2	3	2	2
1029	1	2	1	1	1	3	3	3	4	3	3	3	2	3	2	4	2	4	2	1	3	4	3	3	3	4	3	4	2	4	3	4	3	4	4	3	3	3	3	3	2	2	2	3	4	3	4	4	3
1030	0	2	3	3	1	4	3	4	4	5	3	3	2	4	4	4	5	4	4	4	5	3	4	4	4	4	4	5	4	3	4	4	4	3	3	3	3	3	4	3	5	4	3	4	2	2	2	2	3
1031	1	2	2	2	0	3	3	3	3	3	2	3	5	3	2	3	3	3	2	2	2	2	3	4	4	4	4	1	2	2	3	2	2	3	4	3	2	3	1	2	4	2	3	3	3	3	2	2	3
1032	0	1	3	3	1	5	4	4	5	5	4	4	4	3	3	4	3	3	3	5	3	4	4	4	4	4	4	4	4	4	4	4	4	4	5	5	5	4	5	5	4	4	5	4	2	4	3	3	2
1033	1	2	2	1	0	2	3	3	2	3	4	3	3	4	3	2	3	2	4	3	3	3	4	4	5	4	4	4	5	5	5	5	5	4	4	4	3	4	5	4	5	5	4	4	2	2	2	3	2
1034	1	3	1	1	0	2	1	2	2	3	2	2	1	2	3	3	2	3	3	2	2	3	2	4	3	4	3	4	2	3	2	2	2	3	1	3	2	2	3	2	3	1	3	3	3	4	4	4	4
1035	1	2	2	2	0	4	5	5	4	5	3	4	4	3	4	4	4	4	2	3	2	4	4	5	4	5	5	4	4	4	5	3	3	3	4	4	3	4	3	3	3	5	4	4	2	2	2	3	2
1036	0	2	2	2	0	3	2	2	1	2	5	3	5	5	5	4	4	4	3	4	3	3	3	3	2	4	3	4	4	4	4	4	4	4	4	5	4	3	3	5	4	3	3	4	3	2	3	3	4
1037	0	2	3	2	0	4	4	3	3	4	4	4	5	5	4	4	4	4	4	4	4	4	4	4	5	4	4	3	4	4	4	4	3	3	4	4	4	4	3	2	4	2	3	3	5	5	3	5	3
1038	1	1	2	1	1	2	2	3	2	2	4	4	2	2	4	5	4	5	5	4	3	5	4	4	4	5	5	4	5	3	5	5	4	5	5	5	5	4	5	4	5	5	5	4	3	3	3	4	3
1039	1	3	2	1	1	3	4	3	3	2	3	2	2	2	2	2	2	2	2	4	3	3	2	4	2	3	2	4	5	5	5	4	5	5	5	4	4	5	5	3	4	4	4	5	1	3	1	2	3
1040	0	1	3	1	1	3	3	3	2	4	4	3	3	1	2	2	2	2	4	2	4	2	4	2	3	3	3	4	3	3	4	3	3	3	4	3	3	3	4	3	4	3	5	5	4	3	4	4	4
1041	1	4	1	1	0	2	3	4	2	2	3	3	2	4	1	3	2	2	2	3	3	4	2	3	3	3	3	2	3	4	4	3	3	3	3	2	3	3	3	2	3	3	3	3	2	3	1	3	3
1042	1	3	2	2	1	5	5	5	4	4	5	5	4	4	4	4	5	4	4	4	3	4	3	5	4	4	5	3	3	5	5	3	4	4	4	3	3	4	3	4	4	4	5	5	3	3	2	2	2
1043	0	3	2	1	0	5	4	3	3	3	4	4	4	4	3	4	3	4	3	5	3	5	4	4	5	5	5	4	5	5	5	5	5	5	5	5	5	5	4	5	5	4	4	3	3	1	3	3	2
1044	1	3	1	2	1	3	2	3	3	3	3	2	3	3	3	5	4	3	1	1	2	3	3	3	1	3	2	4	3	4	3	5	4	5	4	4	3	4	5	5	4	4	5	4	2	3	4	2	3
1045	1	2	1	1	0	3	3	4	4	3	5	4	4	4	2	4	4	4	2	3	3	3	4	3	3	4	3	5	5	3	4	3	4	3	5	4	5	5	3	3	3	2	3	3	2	2	3	2	2
1046	0	1	3	2	1	3	3	4	3	4	3	4	4	5	3	3	3	3	3	5	4	3	4	3	3	3	3	4	5	4	3	4	4	3	3	2	3	2	3	3	3	2	3	3	4	3	4	3	3
1047	1	4	1	2	0	4	3	4	3	3	5	5	4	5	4	4	5	4	4	5	5	4	5	5	4	4	4	5	5	4	5	4	5	4	5	5	4	3	5	4	5	5	5	5	1	1	1	2	1
1048	1	3	1	2	0	3	4	5	4	3	5	5	4	3	3	3	3	3	5	5	3	5	5	5	5	5	5	5	5	4	5	5	5	4	4	4	4	5	5	3	5	5	5	5	3	3	2	3	3
1049	1	3	1	2	1	3	3	3	4	3	2	3	2	1	2	1	3	3	3	3	3	3	2	3	3	4	3	4	5	5	5	3	3	3	3	2	3	3	3	3	3	3	4	2	3	3	3	4	3
1050	1	2	2	2	1	3	3	4	5	4	3	4	4	3	3	3	4	3	3	2	3	5	4	5	5	5	5	5	4	3	4	4	4	3	3	2	2	2	4	3	4	3	3	3	2	3	2	3	1
1051	0	3	1	1	1	4	2	3	3	4	3	5	5	4	3	3	5	5	5	5	4	5	5	4	5	4	5	5	4	4	5	4	5	4	4	4	3	3	4	4	5	5	5	5	2	3	3	2	2
1052	1	4	2	3	0	4	3	4	3	4	4	3	4	4	4	3	3	3	3	3	3	4	5	4	4	5	3	4	4	4	4	4	3	4	3	4	3	3	5	5	4	5	4	5	3	1	3	3	2
1053	1	1	3	2	0	2	3	2	2	1	1	3	1	2	3	2	2	2	2	1	2	3	2	3	2	2	2	3	2	3	5	3	4	3	3	4	3	5	3	2	3	2	2	4	3	3	4	3	3
1054	1	2	1	1	0	4	3	4	5	4	5	3	3	3	3	2	2	3	3	4	3	3	4	2	4	3	4	3	3	1	3	3	3	3	3	3	1	1	3	3	3	3	4	3	3	2	4	3	3
1055	0	2	1	1	0	5	5	4	4	4	3	5	5	4	5	4	5	5	3	2	4	3	3	5	3	3	5	4	5	4	5	4	5	4	4	4	4	5	5	3	4	4	4	4	4	4	4	4	3
1056	1	3	1	1	1	3	4	5	3	3	4	3	4	5	5	4	5	4	4	5	4	4	5	5	5	5	5	4	4	4	4	3	3	2	5	4	4	5	4	4	3	3	3	4	3	3	3	3	3
1057	1	4	1	3	0	4	5	4	5	5	2	3	3	3	3	3	3	3	4	3	3	4	4	4	4	4	4	4	5	5	4	5	4	3	2	3	3	2	4	3	5	4	4	4	2	3	4	2	2
1058	0	1	2	1	0	3	3	3	2	3	3	3	2	3	3	3	2	3	3	4	3	3	3	3	3	3	4	5	5	5	4	4	4	4	5	4	5	4	3	3	3	3	4	5	3	4	3	3	4
1059	1	3	2	2	0	4	3	2	3	3	3	4	3	3	3	2	2	3	3	4	3	1	3	3	3	3	3	5	5	4	4	3	5	4	4	4	3	4	5	5	5	5	4	5	3	4	4	4	2
1060	0	3	1	1	0	4	5	5	4	5	5	4	4	4	3	4	4	4	4	4	3	5	5	4	5	5	5	5	5	4	5	4	5	4	2	4	4	2	3	3	3	4	5	3	4	3	3	4	3
1061	0	1	2	2	1	5	3	5	4	3	4	5	4	4	4	4	3	4	5	5	3	5	4	5	4	5	5	5	5	5	4	5	5	5	4	3	4	4	5	5	5	5	5	5	3	2	2	3	2
1062	1	2	2	2	0	3	4	3	3	5	3	3	3	3	4	3	3	3	3	3	4	2	5	3	5	4	3	4	5	4	4	5	5	5	4	5	5	5	4	5	5	3	4	5	1	1	2	3	2
1063	0	2	2	2	0	5	4	4	5	5	5	4	5	4	3	3	4	4	5	3	5	4	4	4	3	4	4	5	5	4	4	5	4	3	3	4	3	3	3	3	4	3	3	5	2	2	2	1	2
1064	0	2	2	1	0	4	4	5	5	3	4	4	3	4	3	5	4	4	5	4	5	5	5	5	5	4	5	3	4	3	4	3	3	4	5	4	4	4	3	3	4	4	4	4	3	2	3	3	3
1065	1	1	3	3	0	3	3	3	4	4	5	3	3	4	5	4	4	5	5	4	4	4	4	5	3	4	5	4	4	4	4	2	4	3	3	2	3	2	4	2	3	2	4	4	1	2	3	2	1
1066	1	1	3	3	1	2	2	2	2	2	2	2	2	2	2	1	2	2	2	3	3	3	3	2	3	3	3	2	2	1	3	2	1	1	2	3	2	2	2	3	3	2	4	1	3	5	5	4	4
1067	1	2	1	2	0	5	5	4	5	5	2	2	3	4	4	3	4	3	3	2	2	3	5	3	4	4	5	3	3	3	3	4	3	5	5	4	4	3	5	5	4	4	5	3	1	1	1	2	1
1068	0	1	2	1	0	3	4	2	3	3	2	4	3	3	5	3	3	3	4	4	4	2	3	3	3	3	3	1	2	2	3	3	2	3	3	3	3	2	3	3	4	4	4	2	5	4	4	3	5
1069	1	3	1	1	0	2	2	2	2	3	3	3	3	2	4	5	4	4	5	4	3	4	5	4	4	5	5	4	5	4	3	3	3	3	4	3	3	3	4	5	4	3	4	4	3	5	4	4	4
1070	0	1	2	1	0	5	3	4	5	5	3	4	4	4	5	5	4	5	4	4	5	5	5	5	4	4	5	3	5	4	4	5	4	5	5	5	4	5	4	4	5	3	4	4	3	4	4	4	3
1071	0	1	3	3	1	4	4	5	5	5	4	4	4	5	2	5	2	4	4	5	4	5	5	4	4	4	5	4	5	3	4	4	5	5	5	5	5	3	4	4	4	3	5	4	5	3	5	3	4
1072	0	3	1	2	1	3	2	3	1	2	2	4	3	4	4	3	4	3	3	4	1	2	3	2	3	3	3	3	3	3	1	2	3	5	3	5	4	3	4	5	5	4	5	5	3	3	3	2	3
1073	1	3	1	1	1	3	3	4	3	2	5	4	5	4	4	5	4	4	4	5	4	4	5	5	4	4	3	3	2	3	2	5	3	3	3	3	1	2	3	2	2	3	3	1	5	4	4	4	4
1074	1	2	2	2	1	4	3	4	3	3	1	2	2	2	3	4	3	3	4	3	3	3	4	3	3	4	5	3	2	3	3	2	3	2	3	3	3	3	2	4	3	3	3	4	2	2	3	3	2
1075	1	2	1	1	1	3	2	2	2	1	2	3	3	1	3	4	2	2	2	4	3	3	4	4	3	3	2	2	3	4	3	1	3	4	3	3	3	3	2	3	3	4	3	2	5	4	4	5	4
1076	1	2	2	2	0	5	3	4	3	4	5	3	4	4	4	4	4	3	1	3	2	4	5	4	4	4	5	5	5	4	4	4	4	4	4	3	4	3	3	4	3	4	5	4	3	3	1	3	3
1077	1	1	2	2	0	4	4	3	4	3	4	4	4	4	4	4	4	5	4	4	3	5	5	5	5	5	4	5	4	4	4	5	5	5	5	3	4	5	5	4	4	4	4	4	1	1	2	2	2
1078	0	3	1	1	1	5	4	5	5	4	5	4	4	5	4	5	4	5	4	4	4	5	4	4	4	4	5	3	5	4	4	3	4	5	4	4	4	3	4	3	4	4	3	4	3	3	3	3	4
1079	0	2	1	1	1	5	5	4	4	5	4	3	4	3	5	4	4	5	4	4	4	4	3	4	4	3	4	5	5	4	5	5	5	4	4	4	4	3	4	4	5	4	4	5	4	3	3	3	2
1080	0	3	2	2	1	4	3	3	5	5	5	4	4	4	5	5	5	5	5	4	5	4	5	4	5	4	4	4	5	4	5	5	5	4	5	5	5	5	5	3	4	5	4	5	3	3	3	3	3
1081	0	3	1	1	0	3	4	3	2	3	4	3	4	3	4	4	3	4	5	4	5	4	4	4	4	5	4	4	5	5	3	5	4	5	4	3	4	3	5	5	4	5	5	5	2	3	2	2	1
1082	0	2	2	2	1	3	4	2	3	1	4	5	5	5	3	3	3	4	5	4	5	3	3	3	3	3	3	3	3	3	3	3	4	5	5	4	4	5	5	4	3	4	4	4	4	5	4	4	5
1083	0	3	2	1	0	3	3	3	2	3	3	3	2	3	3	4	4	3	4	3	5	3	3	4	4	3	5	3	4	3	4	4	3	5	5	4	3	5	3	3	2	3	4	3	3	4	3	5	5
1084	0	2	2	2	1	3	3	4	3	5	3	3	3	4	5	3	4	4	3	4	3	3	4	3	4	3	4	4	4	4	4	5	4	5	5	5	4	4	4	4	5	4	4	5	4	4	4	4	4
1085	0	3	2	1	0	2	3	1	3	2	2	2	2	3	2	1	2	4	2	2	1	3	3	2	3	3	3	2	4	5	3	3	3	3	3	3	3	2	3	2	3	3	2	3	3	4	4	4	5
1086	0	2	1	1	1	4	4	4	5	5	3	3	3	4	5	5	4	4	4	2	4	2	4	4	4	3	4	3	2	4	2	3	4	4	5	4	3	3	4	1	3	2	3	4	1	2	3	2	2
1087	0	2	1	1	1	4	3	4	3	4	4	5	4	4	3	5	4	4	3	2	3	3	5	5	5	3	4	4	4	5	5	3	4	5	4	5	4	3	4	5	5	5	4	5	2	5	3	3	3
1088	0	1	3	2	1	4	3	4	5	5	3	5	4	5	3	4	4	4	5	5	5	3	4	5	4	4	5	3	4	5	5	4	4	5	3	4	5	4	4	5	5	4	4	4	2	1	3	1	3
1089	1	3	3	4	0	5	3	5	4	4	5	4	4	5	4	5	5	5	4	4	5	5	4	5	4	4	5	3	3	4	4	4	4	4	4	4	4	3	4	4	4	5	4	4	3	3	3	3	2
1090	0	2	2	2	0	3	5	5	3	3	3	4	3	5	5	3	4	3	3	2	4	4	5	4	5	4	4	4	5	5	5	4	4	3	3	4	3	4	4	5	5	4	4	5	3	2	2	2	3
1091	0	2	2	1	1	3	3	3	3	4	3	3	4	2	3	3	3	5	4	4	3	4	3	3	4	3	4	3	3	3	4	4	3	3	4	3	3	3	3	3	2	3	4	3	3	3	2	3	1
1092	1	3	1	1	1	2	3	2	2	3	2	3	3	4	2	3	3	3	2	2	1	2	3	3	2	2	3	4	3	3	3	3	3	1	2	3	2	2	3	3	3	3	3	3	4	3	3	5	4
1093	1	1	2	1	0	3	5	3	4	3	4	5	4	4	4	5	4	5	3	3	4	3	3	4	3	4	4	5	4	5	5	4	5	5	4	5	5	5	5	4	4	5	4	4	3	3	2	2	1
1094	0	1	2	1	0	2	2	3	2	2	5	3	4	3	3	4	4	3	3	5	4	3	3	4	4	4	4	4	4	3	5	5	4	4	5	5	5	5	3	3	3	3	3	4	3	4	4	4	3
1095	0	2	1	1	0	3	3	3	4	3	3	2	3	4	4	4	3	3	3	3	3	2	3	1	1	3	3	3	2	3	3	3	3	4	3	4	2	2	2	4	4	3	3	3	4	3	4	4	4
1096	0	2	2	1	1	3	4	4	4	4	3	4	4	5	4	4	4	4	4	4	3	4	4	5	5	5	4	5	5	5	4	5	5	4	3	4	3	4	5	4	3	4	3	3	3	3	3	4	3
1097	1	2	2	2	1	2	2	3	2	3	1	3	1	3	1	3	4	3	3	1	3	3	3	4	5	2	3	2	2	4	3	3	1	4	4	4	5	4	3	3	4	4	3	3	4	4	3	4	5
1098	0	2	2	1	1	3	4	2	3	3	4	2	3	3	2	4	3	4	3	3	3	4	3	4	4	3	4	4	2	3	3	3	3	4	3	4	3	3	3	2	2	3	3	3	2	2	3	3	2
1099	0	2	2	3	0	4	3	3	5	4	4	4	4	4	5	3	3	4	4	4	4	4	3	3	4	3	4	3	3	4	4	4	4	3	3	4	2	3	5	5	5	4	5	5	3	3	3	1	2
1100	0	2	1	1	1	2	2	3	2	2	1	1	2	3	2	1	2	1	2	2	2	3	4	2	4	2	4	4	4	4	4	5	4	3	2	5	4	4	5	3	4	3	3	4	3	3	4	3	4
1101	0	1	3	2	0	5	4	5	4	3	4	3	4	5	4	3	4	4	5	5	3	4	4	4	3	4	2	4	5	4	4	5	5	4	5	5	4	3	3	2	4	3	3	4	5	3	4	4	5
1102	1	3	1	1	1	3	2	1	3	3	4	4	3	4	4	3	2	4	2	3	3	5	3	3	4	4	4	4	3	3	3	4	3	4	5	5	4	3	4	4	5	2	3	4	3	3	3	3	2
1103	1	2	1	1	1	3	4	3	2	3	3	2	2	3	3	5	4	5	5	5	5	3	3	4	4	4	4	4	4	4	5	5	3	4	4	5	3	4	5	5	4	3	4	3	4	4	5	3	4
1104	0	2	2	2	1	3	2	2	3	2	3	5	5	4	4	5	3	4	5	3	3	4	5	5	4	5	5	4	5	5	5	5	4	5	5	5	5	3	5	5	5	3	4	4	1	2	2	2	2
1105	0	2	2	1	0	4	3	4	4	4	4	3	4	4	3	3	3	3	3	2	3	3	3	2	3	3	3	2	3	4	3	4	4	4	4	5	4	4	3	5	5	4	4	5	4	3	5	4	5
1106	0	2	2	1	1	3	3	3	3	3	3	1	2	1	2	2	4	2	2	4	3	3	3	2	2	2	2	4	3	4	4	4	3	4	4	4	4	4	4	3	3	2	3	3	3	3	3	3	2
1107	0	3	1	1	0	3	4	4	5	3	2	3	3	4	3	4	3	5	5	5	4	4	4	3	4	3	4	1	3	2	3	4	3	3	2	3	4	2	4	3	3	1	3	3	3	4	4	3	2
1108	1	2	1	1	1	4	5	4	5	4	5	5	5	4	4	4	4	4	4	5	5	2	4	3	2	3	4	5	5	5	4	3	5	5	5	4	5	5	5	5	4	5	5	5	2	3	1	3	3
1109	1	4	1	2	0	3	2	2	3	3	3	4	3	3	2	2	3	3	1	3	1	3	4	4	4	3	3	5	4	4	3	4	5	4	4	5	4	3	4	5	5	5	5	4	3	2	1	3	3
1110	1	4	3	3	1	1	3	1	1	2	2	2	2	2	1	1	2	3	1	2	3	4	2	2	3	3	1	3	3	3	3	4	3	4	3	3	3	2	3	3	3	2	3	2	2	2	1	2	2
1111	0	1	2	1	0	3	5	4	5	4	5	5	5	5	5	5	4	4	5	5	4	3	4	4	3	3	4	4	4	3	3	4	3	4	3	4	3	4	4	5	5	4	5	5	3	1	3	4	3
1112	0	3	1	1	1	4	5	4	4	3	4	5	5	5	4	4	5	5	5	5	4	5	5	4	5	4	5	4	4	4	5	5	5	5	4	5	4	5	4	3	3	3	3	3	5	5	5	5	5
1113	1	3	2	2	1	2	5	3	3	2	4	4	4	3	2	3	3	4	3	4	1	3	1	3	3	3	1	5	4	5	5	4	4	4	5	4	4	5	3	2	1	3	3	3	3	2	2	2	3
1114	1	1	2	1	1	2	2	2	3	2	2	3	2	3	3	3	3	3	5	4	4	3	3	2	1	3	3	5	4	4	5	5	5	5	5	4	3	4	4	3	4	4	3	4	4	3	4	5	3
1115	0	2	3	1	0	5	5	5	5	4	4	5	5	4	5	5	5	5	5	4	5	4	4	4	4	4	4	5	5	4	4	5	4	5	3	4	4	5	3	4	3	3	4	4	2	2	3	3	3
1116	1	3	1	1	1	4	3	2	5	4	3	3	2	3	3	3	4	4	3	3	2	3	2	3	3	3	3	3	4	3	4	4	5	5	3	5	3	4	4	3	4	3	4	3	5	3	3	4	4
1117	0	2	2	1	0	5	4	4	4	5	4	3	4	4	5	4	4	4	5	5	4	4	5	5	5	4	5	3	3	3	3	3	4	2	3	3	3	2	4	3	1	3	3	2	5	4	3	3	5
1118	0	2	2	2	1	3	4	3	2	3	3	2	2	2	3	2	3	3	3	3	1	3	4	3	3	3	5	5	3	3	3	4	4	4	5	3	3	4	3	3	3	4	4	3	5	4	3	4	3
1119	0	3	1	1	1	3	3	5	3	4	5	5	4	4	5	5	3	4	5	4	4	4	4	4	5	4	4	5	5	5	4	3	4	5	5	3	4	4	4	4	4	3	3	4	3	4	3	3	2
1120	1	2	2	2	0	3	2	4	3	3	2	2	3	2	2	3	2	3	3	2	3	2	2	3	3	2	3	3	3	3	2	1	1	3	2	3	4	2	3	3	3	4	4	4	4	5	2	4	3
1121	1	2	1	1	0	3	3	4	3	4	3	4	4	3	3	3	3	3	3	5	3	4	3	4	4	4	3	5	5	3	5	4	5	4	5	5	4	3	5	5	5	4	5	4	2	3	3	2	2
1122	0	2	1	1	0	3	3	3	2	4	3	3	2	3	3	3	4	3	4	2	2	3	3	2	3	3	5	4	4	4	5	5	5	4	5	5	5	3	5	4	4	4	4	5	3	3	2	3	3
1123	0	2	2	1	0	3	2	3	3	3	4	3	4	3	3	3	3	4	4	4	3	3	3	3	3	2	4	5	5	4	5	5	4	4	4	4	4	5	4	5	5	5	4	5	2	2	1	1	3
1124	0	2	2	2	1	4	4	4	4	4	4	4	5	4	4	3	4	4	5	4	5	4	4	5	4	4	3	5	5	5	5	5	5	4	3	5	4	5	5	5	5	4	5	5	3	2	3	3	3
1125	1	2	2	3	0	4	4	3	4	3	3	3	4	2	2	3	2	3	2	5	3	2	3	2	2	3	3	3	3	4	4	3	3	4	3	4	4	4	3	4	3	3	3	3	3	3	3	3	3
1126	1	3	1	1	1	3	3	4	5	2	4	3	3	5	4	4	4	5	4	4	4	5	5	4	5	4	5	5	4	4	3	4	4	4	4	4	5	5	5	4	4	5	5	5	2	3	2	2	1
1127	1	3	1	1	0	2	3	1	2	2	3	2	1	3	2	3	2	3	1	2	3	2	3	3	2	2	2	5	3	5	5	3	4	4	4	3	4	3	3	4	4	4	3	5	3	1	3	2	3
1128	1	2	2	2	0	2	2	3	2	2	2	2	3	1	3	1	2	2	2	1	3	3	3	3	3	2	2	3	3	3	3	3	3	4	2	3	3	3	3	4	3	3	4	4	1	1	2	1	2
1129	1	1	2	1	0	4	4	5	4	5	3	5	3	4	3	3	2	3	5	4	5	4	3	3	3	3	4	3	2	3	2	3	3	5	4	4	2	3	3	3	3	3	4	4	3	3	3	3	3
1130	1	2	2	2	0	2	2	2	3	2	3	3	3	1	2	3	2	3	1	3	3	3	2	3	2	3	3	3	2	3	3	4	4	4	4	5	4	4	3	4	4	4	4	3	3	3	2	3	2
1131	0	1	2	1	0	4	4	5	3	5	3	4	4	4	2	3	3	4	5	5	4	4	3	4	3	4	4	3	3	5	4	4	4	3	2	2	2	3	4	3	3	1	4	1	3	3	3	3	3
1132	1	3	2	2	0	5	4	5	4	4	4	4	5	5	3	5	4	5	5	3	4	5	5	4	5	3	5	4	4	4	3	4	4	5	5	4	4	3	4	3	5	4	4	4	2	2	2	2	1
1133	0	1	3	2	0	3	2	3	2	4	3	3	3	3	3	3	4	4	4	3	3	5	3	4	5	4	4	5	4	4	4	5	5	4	4	4	4	1	4	5	4	4	4	5	4	3	5	4	4
1134	0	2	1	1	0	3	4	3	5	3	2	4	5	5	3	4	5	5	4	4	3	4	3	5	4	4	5	3	3	2	3	3	3	4	3	2	2	2	3	4	3	3	3	3	3	3	3	3	3
1135	0	2	3	2	1	4	3	5	3	4	5	4	4	4	4	5	4	5	4	4	5	4	4	4	3	3	4	3	3	3	3	2	3	5	4	4	5	5	4	2	3	3	4	4	3	4	4	3	4
1136	1	3	2	3	0	3	4	4	4	5	2	3	3	3	4	3	5	4	3	5	3	3	3	3	3	4	4	5	4	4	5	5	5	5	5	5	3	5	4	5	5	5	5	4	2	2	2	3	1
1137	1	1	3	2	0	3	3	4	3	3	2	3	2	3	4	3	4	4	3	1	2	3	3	4	3	3	3	4	5	5	5	3	4	5	4	2	2	3	3	3	4	4	4	2	1	3	3	2	3
1138	1	1	3	2	1	4	4	5	4	5	3	3	4	4	2	4	3	3	2	3	3	2	3	3	4	3	2	3	1	4	3	3	3	2	4	3	3	3	3	3	3	4	3	4	4	4	4	4	5
1139	0	1	2	1	1	2	3	4	3	2	4	2	2	2	2	2	2	2	3	1	3	3	2	4	3	3	2	3	2	4	3	3	2	2	2	2	3	3	3	3	3	3	4	3	4	4	3	4	4
1140	0	2	2	2	0	2	1	2	3	2	4	4	3	3	2	2	4	4	3	3	3	4	4	4	4	3	5	4	3	4	4	4	4	5	4	4	1	3	3	3	3	3	4	4	3	4	3	3	4
1141	1	1	2	1	0	4	2	4	4	5	4	3	2	3	4	4	3	4	2	3	2	2	3	3	2	4	3	5	4	5	5	4	5	3	4	5	5	4	5	4	5	4	5	5	3	3	2	3	3
1142	1	2	2	1	1	5	4	5	5	4	5	5	4	5	4	3	3	4	4	5	4	4	5	4	4	5	5	3	2	4	3	3	3	3	4	4	3	3	4	5	4	3	5	4	3	3	1	3	2
1143	1	3	1	1	0	4	3	4	3	4	4	3	4	5	3	5	5	5	5	3	4	4	4	3	4	3	4	5	5	4	4	3	4	5	5	5	5	4	5	4	5	4	5	4	2	2	3	4	3
1144	0	2	2	2	0	4	3	3	3	3	4	4	3	4	3	4	4	4	4	4	4	4	5	4	5	4	3	4	4	4	4	3	4	5	5	5	5	4	4	3	4	5	4	5	2	3	3	3	3
1145	0	2	2	1	1	5	5	5	3	4	1	2	2	4	3	4	4	4	5	4	5	4	4	5	3	4	5	5	4	5	5	5	5	5	5	5	5	5	4	3	5	3	4	4	3	3	2	2	2
1146	0	3	1	1	0	2	3	5	2	3	4	4	4	3	3	2	1	1	3	2	3	3	4	4	4	5	4	5	5	5	3	4	5	3	3	3	3	3	4	3	5	3	4	4	4	4	4	4	4
1147	0	3	1	1	1	3	4	3	3	4	3	3	3	3	5	4	4	3	5	3	3	4	5	4	4	3	5	3	3	3	3	4	5	3	2	3	3	3	5	3	3	3	4	4	3	3	4	3	3
1148	1	3	1	1	1	4	5	4	3	4	3	4	3	4	4	4	5	4	3	5	5	4	4	5	5	3	4	5	4	5	5	3	4	5	5	4	4	4	5	4	5	3	5	4	1	2	3	2	1
1149	0	2	2	1	0	2	3	3	4	2	3	4	3	2	2	2	3	2	4	3	5	3	5	4	3	5	4	4	3	3	5	4	3	4	5	3	4	4	3	3	3	2	4	4	3	4	4	4	4
1150	1	1	3	2	1	2	3	3	1	3	3	2	3	1	3	1	2	2	1	3	3	3	3	3	3	3	2	4	3	5	2	3	4	5	4	4	3	4	3	3	3	3	4	4	4	4	3	4	4
1151	1	3	1	2	0	4	3	4	3	4	5	4	4	4	5	4	5	5	4	5	4	5	4	5	3	5	4	5	4	4	5	5	5	5	5	4	4	5	5	5	5	4	5	5	3	3	3	2	2
1152	1	3	2	3	1	3	2	3	4	4	3	3	5	2	2	3	3	3	3	3	3	2	3	3	1	4	4	4	4	3	3	3	3	3	1	4	3	3	3	3	2	1	3	2	1	2	1	1	2
1153	0	2	2	3	0	3	4	4	4	5	4	3	3	4	3	3	2	1	3	3	4	4	5	3	5	5	2	5	4	3	4	4	5	5	5	5	4	3	5	4	5	4	5	4	3	1	1	1	1
1154	1	2	2	1	1	3	3	3	3	4	3	2	2	4	3	3	5	4	4	2	3	3	3	1	3	4	3	3	3	3	3	3	3	3	3	2	2	2	4	3	4	3	4	4	3	4	3	4	4
1155	0	3	1	3	1	3	4	5	4	5	4	3	4	2	3	2	3	3	4	5	4	3	5	3	4	4	4	3	3	3	3	3	2	2	3	3	3	3	5	4	5	3	3	4	3	3	3	4	3
1156	0	2	1	2	1	4	5	3	4	4	5	3	4	3	3	3	3	4	5	3	4	4	5	4	4	3	4	5	4	5	4	5	4	5	5	4	5	4	4	5	4	5	5	5	2	3	1	2	3
1157	1	2	2	1	1	2	1	2	2	2	3	2	2	3	4	2	3	3	3	2	3	2	3	2	3	4	3	5	3	3	3	2	1	3	2	2	2	3	3	3	3	3	3	3	4	4	3	4	3
1158	0	2	2	3	0	2	2	2	2	3	3	2	2	3	3	1	2	3	4	4	4	3	4	3	5	4	4	3	4	4	5	4	5	5	5	5	4	5	4	4	5	5	4	3	3	4	3	4	3
1159	1	3	1	1	1	4	3	4	3	3	4	5	5	3	3	4	3	3	3	3	3	3	4	5	4	4	4	3	4	3	3	2	3	2	4	4	4	5	4	3	5	3	5	5	3	2	2	2	2
1160	0	3	1	1	0	4	3	3	5	4	4	4	4	5	4	5	4	5	3	5	4	4	5	4	4	5	4	4	4	5	5	5	4	5	5	5	4	5	4	5	4	4	5	3	2	2	3	2	3
1161	1	1	2	1	1	3	3	4	4	4	3	5	5	4	4	5	4	5	2	3	3	4	3	3	5	4	5	5	4	4	4	5	4	5	5	4	4	4	4	5	5	5	5	5	2	3	2	2	1
1162	0	3	2	2	1	3	2	3	4	3	3	2	3	4	3	5	5	5	3	3	3	3	3	3	3	3	3	3	2	2	2	3	1	2	3	3	2	3	2	3	3	3	4	4	5	4	5	3	4
1163	1	1	2	1	0	5	5	3	4	5	4	3	4	4	5	2	3	4	4	4	4	4	4	4	4	4	3	5	3	4	4	5	3	4	3	3	3	3	4	3	3	2	5	4	4	2	3	3	4
1164	1	1	2	1	0	4	5	4	4	3	3	4	4	3	4	3	3	3	4	3	3	2	3	4	5	5	3	5	4	3	4	3	4	5	5	5	4	3	5	4	3	5	4	5	3	3	3	5	3
1165	0	3	1	2	1	3	3	3	3	3	3	3	2	3	5	3	4	4	3	2	2	2	3	3	2	2	2	3	3	3	3	3	2	2	3	2	2	3	3	2	2	2	2	2	3	3	4	4	5
1166	0	1	3	2	0	2	3	3	2	3	3	4	2	4	3	4	4	5	3	4	3	4	3	4	4	3	4	3	3	4	3	3	3	4	3	3	2	2	2	4	3	2	2	3	4	5	4	4	4
1167	0	1	2	1	0	3	5	3	5	3	4	4	4	4	5	4	5	5	5	5	4	5	5	5	4	5	5	4	5	5	4	5	5	3	5	3	1	4	3	3	2	4	3	4	3	3	3	2	3
1168	0	3	1	1	1	4	3	4	3	3	3	2	3	4	4	3	3	4	3	4	3	3	2	3	4	3	4	4	5	5	4	4	4	4	2	4	3	3	3	2	3	3	3	3	5	4	4	3	4
1169	1	2	1	1	0	3	3	3	3	3	2	2	2	4	4	4	3	4	3	3	4	3	3	3	3	4	2	3	4	3	4	3	4	3	4	3	2	1	3	3	4	3	3	3	4	5	2	3	3
1170	0	2	3	2	1	2	4	3	1	3	2	3	3	3	3	2	3	3	1	2	2	4	4	3	3	3	3	3	2	2	4	3	2	4	4	3	3	4	3	4	3	3	3	5	4	4	3	4	3
1171	0	3	2	1	1	5	4	5	4	4	3	3	4	3	4	3	4	3	3	3	3	5	5	5	4	5	5	4	4	4	5	5	4	4	4	4	4	4	4	3	3	3	3	4	4	4	4	4	4
1172	0	3	1	1	0	2	2	3	3	1	2	3	3	3	4	4	3	4	3	3	5	2	1	3	2	2	2	5	3	4	4	4	4	4	4	4	3	5	3	4	5	3	2	3	2	2	2	4	2
1173	1	2	1	1	0	3	2	2	2	3	1	2	2	4	2	3	3	4	1	1	2	3	3	3	3	3	2	2	2	3	3	3	3	2	2	3	1	2	3	3	2	2	2	2	5	4	4	4	4
1174	0	1	2	1	0	3	5	4	4	3	3	5	4	5	4	5	5	5	4	4	5	5	5	4	4	5	5	3	3	2	2	3	3	3	4	4	3	3	4	3	4	3	3	4	4	4	5	3	4
1175	0	1	2	2	0	3	3	4	3	3	3	3	4	3	3	3	4	3	3	3	3	2	3	4	4	4	3	5	5	5	4	4	4	5	5	5	5	4	5	4	5	4	5	5	2	3	3	1	3
1176	1	1	2	2	0	4	5	5	4	4	4	5	5	4	3	4	5	3	4	4	3	3	5	4	4	5	4	5	4	5	3	4	5	5	5	5	4	3	4	4	4	5	4	4	2	2	1	2	2
1177	1	2	2	2	0	5	4	5	5	4	5	5	4	4	5	4	4	4	4	4	4	3	4	5	4	5	4	4	5	5	5	5	4	5	4	4	4	4	4	4	5	4	5	4	2	2	2	3	3
1178	0	1	2	1	1	4	5	4	4	4	3	4	5	5	4	5	5	5	4	4	5	4	5	5	4	4	4	3	3	3	3	3	3	4	3	3	4	3	2	2	3	4	3	3	3	2	3	3	3
1179	1	4	1	2	1	3	2	3	3	4	2	4	5	3	4	3	3	3	3	2	3	3	4	3	4	3	3	3	3	5	3	4	4	4	4	5	5	4	3	4	3	4	3	4	2	2	2	2	2
1180	0	1	3	1	0	3	4	3	3	4	4	3	4	4	4	4	3	4	5	5	4	4	3	3	4	3	3	4	4	2	3	3	3	4	3	3	5	4	5	4	4	4	4	5	4	3	4	3	4
1181	0	1	2	1	1	4	4	4	4	3	5	4	4	3	2	3	3	3	4	4	5	3	4	3	3	3	2	5	4	3	5	5	5	3	4	4	3	3	4	3	5	3	4	4	2	2	2	3	2
1182	0	2	2	1	1	4	4	5	4	4	3	2	3	2	2	5	3	3	3	3	4	3	3	3	2	4	2	5	4	4	4	4	4	5	5	5	5	3	5	4	5	4	4	5	3	4	3	3	4
1183	1	4	1	1	1	2	2	2	3	3	4	3	2	4	3	3	4	4	2	1	2	3	3	3	4	3	3	5	4	3	3	3	4	4	3	3	3	2	3	2	2	3	2	3	2	2	1	1	3
1184	1	1	3	2	0	2	3	2	2	2	3	2	2	3	3	3	3	3	1	4	3	3	4	5	5	4	4	1	2	3	3	4	3	3	2	3	3	3	5	4	3	2	3	5	3	3	3	2	3
1185	1	3	1	1	1	2	4	2	2	3	2	2	2	2	2	3	4	2	3	3	4	1	3	3	3	1	2	3	3	2	3	2	2	3	3	3	3	3	3	2	1	3	3	3	4	3	3	3	4
1186	1	3	1	1	1	2	2	2	3	3	2	2	3	2	2	2	2	2	2	3	1	2	3	3	4	3	3	5	4	5	4	4	5	4	4	4	3	4	5	4	3	3	3	5	3	3	3	2	3
1187	1	2	3	2	0	5	5	5	4	5	3	3	4	5	4	5	5	4	5	4	4	4	5	5	4	4	5	4	5	5	5	4	4	3	2	3	3	3	3	3	4	4	4	4	2	1	1	3	1
1188	0	1	2	2	0	2	2	4	3	3	3	3	3	4	3	3	2	3	5	4	5	3	2	3	4	4	2	4	4	3	5	4	5	3	5	4	2	5	3	4	3	5	4	5	4	4	4	4	2
1189	0	1	3	3	1	3	4	4	5	4	5	4	5	5	3	4	5	5	4	4	4	5	5	5	5	4	5	3	3	2	5	1	3	3	3	3	1	3	5	3	4	3	3	4	3	2	1	2	2
1190	0	1	2	1	0	2	3	3	5	2	3	3	4	5	2	5	4	4	3	4	4	3	3	2	1	3	3	3	3	3	2	3	3	4	3	3	4	3	2	4	4	3	3	2	4	4	4	3	3
1191	0	2	2	2	1	3	4	4	5	3	4	4	4	4	5	4	5	4	4	5	5	5	5	4	5	5	4	5	4	5	4	4	5	4	3	3	3	3	4	4	4	3	4	3	2	3	2	3	2
1192	1	2	2	3	0	1	3	2	2	3	3	3	2	3	3	3	2	3	2	3	2	2	2	3	2	3	3	3	3	3	4	3	3	3	3	2	1	1	3	3	3	2	3	1	4	4	5	4	4
1193	0	1	2	2	1	4	2	5	3	5	3	3	3	5	5	5	5	4	5	4	5	4	4	5	5	5	4	4	4	5	5	3	4	5	4	5	5	3	4	3	5	3	5	5	4	4	5	4	4
1194	0	2	3	4	0	4	3	4	3	4	3	5	3	4	4	4	4	3	4	2	3	3	4	4	4	3	4	4	4	5	5	5	4	4	3	2	4	4	3	4	3	3	3	3	3	3	3	3	2
1195	1	2	1	1	0	5	5	5	4	4	4	3	3	5	5	5	4	4	3	5	4	4	4	3	4	3	4	5	5	5	4	5	5	4	5	3	3	3	5	4	5	4	5	4	2	3	3	4	1
1196	0	2	2	2	0	3	4	3	3	2	5	4	3	3	3	4	3	3	4	5	4	3	4	3	3	5	5	4	3	2	4	3	4	4	5	4	3	4	4	3	3	4	5	4	3	4	4	4	5
1197	0	1	3	2	0	3	2	3	1	2	1	2	2	3	4	3	3	2	2	2	1	2	3	2	2	3	3	3	5	4	4	4	4	4	3	3	3	5	4	4	5	4	4	4	3	3	3	1	3
1198	0	2	3	3	0	3	4	3	4	4	4	5	4	3	4	3	5	3	5	4	4	3	4	5	3	4	4	4	4	4	4	4	4	5	5	5	5	5	5	5	4	5	5	3	2	2	3	2	1
1199	0	1	3	2	0	2	3	4	3	3	3	3	3	4	4	5	5	5	4	4	4	3	3	3	4	4	3	3	3	4	3	4	4	2	5	4	3	4	4	3	5	4	4	5	4	4	4	4	4
1200	1	1	2	2	1	1	2	2	3	2	2	4	4	4	2	5	3	3	3	4	4	3	5	4	3	4	4	4	3	3	3	5	3	3	3	2	3	2	3	3	2	3	4	3	5	4	4	4	3
1201	0	2	2	1	1	4	4	5	4	3	3	1	3	5	3	5	3	3	3	4	3	2	2	3	2	3	2	4	4	4	4	3	4	5	5	3	2	2	3	3	4	4	4	3	3	3	3	3	3
1202	1	2	2	2	0	3	3	3	3	3	2	2	2	3	2	4	2	2	2	4	2	2	3	3	1	2	2	4	3	3	4	4	3	1	4	3	1	1	3	4	2	3	3	3	3	2	3	4	3
1203	1	1	3	3	1	3	3	3	5	3	3	3	3	3	2	3	3	4	3	2	3	3	4	3	4	3	4	3	4	3	3	4	4	3	3	4	3	3	3	3	3	3	4	4	3	2	2	3	1
1204	1	2	1	2	0	4	4	5	5	3	3	4	4	5	5	4	4	4	3	3	3	4	5	4	3	3	4	4	5	4	4	5	5	4	5	5	5	4	4	4	4	3	4	3	3	1	2	3	2
1205	1	3	1	1	0	3	2	2	2	2	3	3	3	2	2	3	2	3	3	2	3	3	2	2	3	3	1	3	3	3	3	3	2	3	2	3	3	3	3	2	2	2	2	3	4	4	3	5	3
1206	1	3	1	2	0	4	3	2	2	5	2	1	3	1	3	2	2	2	3	3	3	3	4	4	3	3	3	3	3	3	3	3	3	3	3	3	2	3	3	2	3	1	3	4	3	3	3	3	4
1207	0	3	1	2	0	5	4	4	3	4	4	5	5	3	3	3	4	4	4	5	3	5	4	4	5	5	4	5	4	5	4	5	5	4	3	4	2	3	4	3	4	3	4	3	2	3	1	2	2
1208	0	2	3	2	0	2	2	3	2	2	2	2	1	3	1	3	2	3	2	2	3	2	2	3	3	3	3	2	2	3	3	3	3	3	4	1	4	3	2	3	2	3	2	3	4	4	4	4	4
1209	1	2	3	3	1	4	4	3	3	5	5	4	4	4	5	5	5	4	4	5	3	5	4	5	5	5	4	4	4	5	4	5	5	5	4	5	4	4	5	5	5	5	5	4	4	4	3	3	2
1210	1	1	2	1	1	5	3	5	3	3	3	4	4	3	3	2	3	2	4	3	4	4	5	5	5	5	5	4	5	5	5	5	5	5	3	5	4	4	5	4	4	5	5	5	3	3	2	4	1
1211	0	1	2	2	1	3	2	4	2	3	4	4	5	4	3	3	2	3	5	4	5	4	5	4	4	5	4	4	5	4	4	4	4	3	5	4	5	4	4	5	4	4	5	4	4	4	3	2	3
1212	0	2	2	1	0	2	2	3	2	3	3	3	1	3	2	2	3	3	3	3	2	3	3	3	2	4	3	4	3	4	3	3	4	3	4	4	2	3	3	3	3	3	4	2	4	4	4	4	4
1213	1	4	1	1	0	3	3	4	3	3	4	5	3	3	3	2	3	3	3	3	3	4	3	5	5	3	5	3	3	2	2	3	3	3	3	4	3	3	4	3	3	3	3	4	3	2	3	3	4
1214	0	3	2	1	1	3	3	3	3	4	1	3	4	3	3	3	3	3	2	3	1	2	2	2	2	3	3	3	4	4	3	4	4	3	3	3	2	2	3	2	3	3	4	3	4	4	4	3	5
1215	1	2	2	1	1	3	3	2	3	3	2	3	2	2	3	2	2	3	3	2	2	2	3	2	3	3	2	3	3	3	3	2	2	3	4	3	4	3	2	3	2	3	3	3	3	3	2	1	1
1216	1	4	1	1	1	3	4	3	3	3	3	4	3	2	3	3	2	3	2	3	4	3	3	4	3	2	4	2	3	2	4	2	3	5	4	4	4	5	3	2	2	3	3	2	4	4	4	4	4
1217	0	1	2	1	0	3	3	3	3	1	3	4	5	2	3	3	2	2	2	3	3	3	4	4	3	4	4	3	2	4	2	3	3	4	4	3	3	2	4	4	4	4	4	4	2	2	2	2	3
1218	0	2	2	1	0	3	4	3	3	4	2	2	2	5	4	4	4	5	4	4	3	3	3	4	4	4	4	3	3	3	3	1	3	3	3	2	3	2	3	2	3	2	3	4	3	5	3	4	4
1219	1	1	3	3	0	4	3	3	4	5	3	4	3	5	4	4	5	4	3	5	3	3	4	3	4	3	3	3	3	3	5	4	4	3	3	3	3	3	3	3	3	3	3	4	1	2	2	3	3
1220	0	3	1	1	1	3	3	2	3	3	5	5	4	2	3	2	2	2	2	3	3	3	3	3	4	4	4	4	3	3	4	5	3	4	5	4	5	4	4	3	3	3	4	4	4	4	3	4	4
1221	0	3	2	1	1	3	3	4	4	3	3	3	3	3	3	2	3	2	3	3	3	2	3	3	4	5	4	5	4	4	4	5	5	5	3	5	4	4	5	3	4	4	4	3	4	3	3	1	3
1222	1	3	2	2	0	4	4	4	5	4	4	5	4	3	4	4	3	3	2	3	2	3	5	3	4	5	5	4	5	4	4	4	5	4	4	4	3	4	5	4	4	5	4	4	3	3	3	3	2
1223	1	3	1	2	0	2	4	4	4	4	5	5	5	3	5	4	4	4	3	4	2	5	4	5	4	4	4	3	4	5	5	5	4	3	4	4	3	3	3	2	3	3	3	3	3	4	4	3	3
1224	0	2	2	1	1	4	4	4	4	5	4	4	4	4	3	4	3	4	3	5	4	4	4	5	5	4	5	5	4	5	5	5	4	4	3	3	5	5	5	4	5	5	5	4	3	4	5	3	3
1225	0	3	2	1	0	2	2	3	3	3	3	3	5	4	3	2	2	4	5	5	4	5	4	4	4	5	5	3	3	4	3	4	3	3	3	2	2	2	3	3	4	3	3	4	4	4	4	5	3
1226	0	2	1	1	1	5	4	4	5	4	5	3	4	4	4	3	4	5	5	4	5	5	5	4	5	5	5	4	5	4	5	4	4	5	5	5	4	4	3	4	4	5	3	4	3	4	3	3	3
1227	1	2	1	1	1	4	4	3	5	4	4	4	5	4	4	3	4	5	5	4	5	5	5	3	4	5	3	3	3	3	3	3	2	2	4	3	2	2	2	3	3	2	3	3	3	4	4	4	3
1228	0	3	2	3	0	4	3	4	5	5	5	5	4	5	5	4	5	4	4	4	3	4	5	4	5	5	4	2	3	4	3	3	2	4	4	4	5	5	3	4	4	2	4	2	2	2	2	3	3
1229	1	3	3	2	1	3	3	3	3	5	3	1	2	2	4	4	3	3	2	2	2	2	2	2	3	3	2	4	3	5	4	4	3	2	3	1	3	3	2	2	3	3	3	4	3	2	2	3	2
1230	0	3	1	2	1	3	2	3	3	3	5	5	4	3	3	3	2	3	2	3	3	3	5	4	4	4	5	2	4	3	3	5	3	5	4	4	3	3	3	4	3	3	3	3	2	2	2	2	3
1231	1	2	1	2	1	5	5	5	4	5	5	3	5	5	5	5	5	4	5	4	5	3	4	4	5	4	5	5	5	5	5	4	5	5	5	5	5	5	5	5	4	5	5	5	2	2	1	2	3
1232	0	3	1	1	0	5	4	5	4	5	5	5	4	3	3	4	5	4	4	5	5	4	4	4	4	5	5	5	3	5	5	4	3	4	4	4	4	4	3	4	4	3	3	4	3	4	2	2	1
1233	1	2	2	1	0	4	5	5	5	4	5	5	5	4	4	4	3	5	5	4	5	4	5	5	5	4	4	5	4	5	5	4	5	3	4	5	4	5	5	4	3	3	4	4	1	2	1	2	2
1234	0	1	2	2	1	5	4	5	4	5	4	5	4	5	5	5	4	4	4	3	5	4	5	4	5	5	5	4	3	4	2	3	3	2	4	4	5	3	4	3	5	5	4	4	4	3	4	3	3
1235	1	1	2	1	0	4	3	4	3	2	2	2	2	4	2	2	2	3	1	2	2	3	3	2	2	3	3	3	4	3	3	3	4	4	4	2	3	3	4	3	3	4	3	4	3	5	3	4	4
1236	0	2	1	1	0	5	4	3	4	3	5	3	3	5	4	4	3	5	4	5	5	5	4	4	5	5	4	5	4	4	5	5	4	4	3	2	3	4	3	3	4	4	5	5	2	4	3	3	2
1237	1	2	1	1	1	4	3	4	3	4	2	3	2	3	4	3	3	3	4	4	3	2	3	2	3	3	3	5	5	5	4	4	4	3	4	4	5	4	4	4	3	3	5	4	4	3	3	3	4
1238	0	2	2	2	1	2	3	3	2	3	3	4	3	4	3	4	5	3	3	3	3	3	4	3	3	4	4	5	5	4	5	4	5	4	3	5	3	3	5	3	5	4	4	4	1	2	2	1	2
1239	0	2	1	1	0	3	4	3	3	3	2	3	4	3	3	3	4	4	3	3	2	3	2	2	2	3	3	3	2	3	2	1	2	3	3	3	3	3	3	2	3	3	1	3	4	3	3	3	3
1240	0	2	2	2	0	4	3	2	4	4	2	2	3	4	2	4	4	4	3	3	2	3	3	4	3	4	3	3	3	2	3	3	3	3	4	4	3	3	4	4	4	2	5	4	1	2	1	2	2
1241	1	3	1	1	0	4	4	3	3	5	2	1	3	3	2	4	2	4	4	4	4	4	4	4	4	3	4	4	3	5	3	3	4	2	3	4	3	3	4	3	4	3	4	3	3	3	2	1	2
1242	0	1	3	3	1	4	3	4	3	3	5	3	3	5	4	3	4	4	3	4	5	5	5	4	5	4	4	4	4	3	2	4	2	3	3	3	4	3	3	4	2	3	3	2	3	4	2	3	4
1243	0	2	2	1	1	4	5	5	4	5	1	3	3	5	5	5	3	5	4	4	5	5	5	5	5	5	4	5	5	4	4	5	5	4	5	4	4	4	4	3	4	4	3	5	4	4	3	3	3
1244	0	2	2	2	0	4	5	4	4	4	4	3	3	2	2	2	3	3	4	4	4	4	3	3	4	3	5	3	4	5	5	4	3	4	5	5	5	4	4	4	5	4	5	5	3	3	2	3	2
1245	1	1	2	2	1	2	2	1	3	3	3	2	3	4	3	3	5	4	3	4	3	5	5	4	4	4	4	3	3	3	4	4	4	3	4	4	3	4	3	3	3	3	3	3	2	2	3	3	3
1246	0	2	3	4	1	4	4	3	2	4	4	4	3	3	2	3	3	3	4	3	3	3	3	3	4	4	5	3	4	4	4	4	3	3	3	4	4	2	4	4	4	5	3	3	4	3	3	1	2
1247	0	3	1	1	0	2	2	1	3	3	2	1	3	3	4	3	4	5	3	3	3	4	3	4	3	3	4	4	2	3	3	3	4	3	2	4	4	3	3	3	2	3	2	3	5	4	4	5	3
1248	0	2	2	1	1	3	3	4	3	4	3	2	3	3	5	4	5	5	3	4	3	3	2	1	3	2	2	5	5	4	4	5	5	3	3	3	2	1	4	1	4	4	3	4	4	4	4	4	4
1249	0	1	2	1	0	4	4	4	4	3	5	5	4	5	5	4	5	4	5	5	5	4	5	5	5	5	4	5	5	4	4	5	5	4	5	4	3	3	5	5	4	5	4	4	2	1	2	2	4
1250	0	2	2	1	0	2	2	3	2	3	3	2	3	3	2	2	1	2	3	2	3	3	5	4	4	3	4	4	4	4	3	3	4	3	2	2	2	3	3	3	3	3	4	5	4	3	3	4	4
1251	1	3	1	1	1	2	2	2	2	2	4	4	2	2	3	3	3	3	4	3	3	3	4	3	3	3	3	2	2	3	3	2	2	3	1	2	2	2	3	4	5	3	3	4	4	5	4	3	4
1252	1	3	2	3	1	4	4	4	3	3	5	4	5	3	4	4	4	3	5	4	4	3	4	5	4	3	4	4	4	4	4	4	5	3	3	3	3	3	4	3	4	3	4	4	2	1	2	1	2
1253	0	2	1	1	0	5	5	4	4	4	4	4	3	4	5	5	5	4	5	4	5	4	5	5	4	5	4	5	5	4	3	4	4	4	4	4	4	3	3	4	4	4	4	5	3	3	4	3	3
1254	1	1	3	2	1	4	5	3	3	3	3	4	2	2	2	2	2	1	4	3	3	2	2	4	3	3	3	2	3	3	3	2	3	3	2	3	3	3	3	2	3	2	3	3	2	3	2	1	4
1255	0	2	2	1	1	5	4	5	4	4	3	4	3	3	3	3	1	3	4	3	3	3	2	2	2	4	3	2	2	3	4	3	2	3	3	1	3	3	2	4	4	3	3	4	3	4	3	4	4
1256	0	1	2	1	1	3	3	2	3	3	4	5	4	5	5	4	5	5	4	4	5	4	4	4	5	5	4	4	4	3	4	3	3	3	3	3	3	2	4	4	5	4	5	5	5	4	4	4	3
1257	0	2	2	2	1	3	4	4	3	3	3	2	2	5	5	5	4	4	4	4	5	4	4	5	5	5	4	4	3	3	4	3	3	3	3	3	3	3	3	4	4	3	4	4	4	3	5	4	5
1258	1	2	2	2	0	4	3	4	4	5	5	5	3	3	3	3	3	2	3	4	5	2	3	4	3	3	4	4	4	4	5	5	4	5	5	5	4	4	4	4	4	5	5	3	3	3	4	3	2
1259	0	1	3	2	0	3	4	3	5	4	5	4	5	3	4	5	5	5	5	4	5	4	4	4	4	4	4	5	4	5	5	5	5	5	5	5	5	5	4	4	3	3	5	5	2	2	2	1	2
1260	0	3	2	1	0	2	1	2	3	3	3	5	3	4	3	3	4	5	4	3	4	3	3	3	3	2	3	5	4	4	5	3	5	5	3	3	4	3	5	3	5	4	5	3	3	4	4	4	4
1261	1	1	2	1	1	2	2	3	4	2	4	5	4	4	4	5	3	5	5	5	5	4	3	3	3	3	3	4	4	2	3	3	2	3	4	3	3	3	2	2	2	1	3	3	4	4	3	4	4
1262	0	2	2	1	0	3	3	2	3	4	2	3	3	3	2	3	3	4	4	4	3	3	4	3	3	3	3	3	4	1	3	2	2	3	4	3	3	3	3	3	3	3	3	2	5	4	5	4	5
1263	0	2	2	2	0	3	4	3	3	3	3	2	3	4	3	3	3	4	3	3	4	2	2	3	3	3	3	5	5	4	4	5	5	5	5	4	4	4	4	3	3	5	3	3	3	3	2	2	2
1264	1	1	3	4	0	3	2	1	3	2	2	3	1	2	3	2	2	3	3	3	3	5	4	5	4	5	4	4	5	5	4	5	5	3	4	4	3	3	5	4	4	5	5	3	3	2	3	4	3
1265	0	4	1	1	1	1	3	2	1	2	4	4	3	2	2	2	2	1	2	3	4	3	3	2	2	3	3	2	3	4	4	5	4	4	5	4	4	5	5	4	4	3	4	3	4	4	4	3	5
1266	1	1	3	2	1	4	3	4	3	4	4	3	3	4	3	4	3	3	3	2	3	2	2	3	4	1	3	3	3	3	2	2	3	5	4	5	4	5	4	4	5	5	5	4	3	5	3	2	4
1267	1	3	1	1	0	2	3	2	2	3	2	2	3	3	3	3	3	3	2	3	3	3	3	4	3	3	3	3	4	3	3	4	3	4	2	3	3	3	3	4	2	2	2	3	3	2	4	3	4
1268	1	1	3	1	0	2	2	3	3	1	3	3	3	3	2	2	3	2	3	2	2	3	3	3	3	2	3	2	3	2	3	3	2	2	3	2	2	2	3	3	3	2	3	3	4	3	4	4	4
1269	0	2	2	1	0	4	4	4	4	4	4	4	4	5	5	5	5	5	4	3	3	5	4	5	5	5	5	5	5	4	5	5	5	4	4	3	3	4	4	5	5	4	5	4	3	3	2	3	3
1270	1	3	2	3	1	2	2	4	4	3	2	3	4	4	4	4	5	4	4	3	2	4	4	4	5	4	5	5	4	4	4	3	3	4	2	3	3	3	3	3	3	3	2	4	2	2	1	3	1
1271	1	2	2	2	1	2	2	1	3	2	1	3	3	2	2	2	3	4	1	2	3	3	1	3	3	3	2	3	4	3	3	2	3	4	2	3	4	3	2	3	2	2	3	2	4	4	5	4	4
1272	0	3	2	4	1	3	3	2	3	2	3	3	4	3	3	4	4	2	3	3	3	2	3	3	3	3	3	2	3	2	2	3	3	4	4	3	4	4	3	2	2	3	4	3	3	4	4	4	3
1273	1	2	2	2	0	5	5	5	3	4	4	3	3	3	3	3	3	2	2	3	4	3	3	4	3	4	4	2	4	2	3	2	1	2	2	3	4	2	3	3	3	3	4	3	5	4	3	3	2
1274	0	2	2	4	1	4	4	4	3	4	2	2	3	2	3	2	4	4	3	2	2	5	3	4	4	3	4	2	3	3	3	3	4	3	4	3	3	2	3	3	3	3	3	3	3	4	3	3	1
1275	0	2	2	1	1	4	4	5	4	5	3	2	3	4	4	4	5	5	3	3	3	5	3	4	5	4	4	4	5	5	5	5	5	4	5	3	4	5	5	5	5	3	5	5	1	2	2	2	2
1276	1	2	2	2	0	4	3	4	4	5	3	4	3	3	3	3	3	3	3	3	3	3	2	2	2	3	3	5	4	4	5	4	4	4	2	4	4	3	3	3	4	3	3	3	2	4	3	1	2
1277	0	3	2	3	1	4	5	4	4	4	4	4	4	2	2	3	2	2	5	4	3	5	4	3	3	4	5	3	4	4	3	4	3	3	3	3	2	3	3	3	3	2	2	3	2	3	3	3	2
1278	0	3	2	3	1	4	4	4	5	4	3	5	3	3	3	4	2	3	4	4	4	4	5	5	3	4	5	4	3	3	5	4	4	4	3	3	4	3	5	4	4	4	4	5	2	1	3	3	2
1279	0	2	1	1	0	4	5	4	3	5	4	3	4	5	4	5	4	5	4	5	5	4	4	5	4	5	5	4	3	4	4	4	5	4	5	5	4	4	4	3	4	3	4	3	4	3	3	3	3
1280	1	3	1	1	0	3	4	3	3	4	3	2	3	3	1	3	4	4	3	2	3	4	3	3	4	4	5	4	3	4	3	4	3	3	3	3	3	4	4	4	4	3	4	5	3	2	2	3	2
1281	1	2	2	2	0	5	4	4	5	5	4	4	4	3	3	3	4	3	4	4	4	2	3	3	3	2	3	3	3	4	3	3	3	2	3	2	2	2	2	2	1	3	4	3	3	3	3	4	3
1282	1	3	1	1	0	1	3	2	1	3	3	3	3	4	3	3	4	3	4	2	2	4	3	3	3	3	3	4	3	3	3	3	3	2	3	3	3	2	3	2	4	2	3	3	3	4	4	2	3
1283	0	3	1	1	1	4	3	3	4	5	5	5	5	2	2	4	4	4	5	3	5	4	4	5	4	4	4	3	3	3	3	3	5	4	3	4	2	2	3	2	2	2	2	2	3	4	2	4	3
1284	0	3	1	1	1	4	4	3	4	5	2	3	2	4	4	3	5	4	3	5	4	4	4	4	3	4	4	4	3	3	4	2	4	5	3	5	4	3	4	3	3	3	3	3	4	3	4	2	3
1285	0	2	3	4	1	3	4	3	3	3	2	4	3	3	5	5	4	4	4	5	5	3	3	5	3	3	4	5	4	4	3	5	5	5	4	5	4	5	3	4	5	2	4	4	3	3	3	3	4
1286	1	1	3	3	1	4	4	3	4	5	4	5	4	1	3	3	4	3	4	4	3	5	5	3	5	4	3	3	4	5	5	4	4	4	4	4	4	4	4	4	4	4	5	5	2	2	3	2	1
1287	0	1	3	2	1	3	2	3	3	3	2	1	2	3	2	2	2	2	4	2	3	3	2	3	3	2	2	3	1	2	4	3	2	3	2	3	4	1	2	3	3	3	3	3	3	4	3	4	1
1288	0	1	1	1	1	3	1	3	3	4	3	3	3	3	1	4	4	4	3	2	2	4	3	4	4	4	2	3	3	4	3	3	2	2	2	2	2	3	3	2	3	1	4	4	4	3	3	3	4
1289	0	2	2	3	1	4	3	4	3	4	4	4	4	3	3	4	4	2	4	4	4	4	4	5	5	4	5	4	3	4	3	5	4	5	4	3	3	3	3	2	1	2	2	3	3	2	2	1	3
1290	0	1	3	2	1	3	3	3	3	4	5	5	4	3	4	5	4	5	3	2	3	4	3	4	4	3	4	5	5	5	4	4	4	4	4	4	4	4	4	3	5	5	5	5	2	2	3	2	3
1291	1	2	2	2	0	5	4	4	5	3	3	3	3	3	4	4	5	4	1	4	4	4	5	3	3	3	5	4	4	4	3	4	4	2	3	2	1	2	3	2	3	1	2	3	3	3	3	3	3
1292	0	1	3	2	0	4	4	4	5	5	4	5	4	3	4	4	3	3	4	3	4	3	4	4	4	4	4	3	3	3	4	3	3	3	3	3	2	2	3	3	3	3	3	2	4	4	3	4	3
1293	0	2	2	3	1	1	3	3	2	3	2	4	3	3	2	2	4	3	2	2	2	3	3	4	3	4	3	3	3	4	3	4	4	4	3	4	3	3	4	3	4	4	4	4	2	2	3	2	2
1294	0	2	2	1	0	5	4	4	4	3	3	4	3	3	3	4	4	3	3	2	3	2	4	3	4	3	3	3	4	4	4	5	5	3	4	5	3	3	3	4	1	3	2	3	5	3	4	4	4
1295	1	3	1	1	1	3	4	4	2	3	3	3	5	3	3	2	3	3	3	4	2	3	3	2	3	3	3	4	4	4	3	4	3	4	3	2	3	2	3	4	4	4	4	5	2	1	2	3	2
1296	1	1	2	1	1	3	4	2	2	2	2	2	2	4	3	2	4	3	4	4	4	2	3	3	3	3	3	2	2	2	3	4	3	3	2	3	3	2	2	2	2	2	3	2	5	5	5	4	5
1297	1	2	2	1	0	5	4	4	3	4	4	4	5	4	5	4	4	4	4	4	5	5	5	4	4	4	4	5	5	5	5	5	5	5	4	5	5	3	5	4	5	4	5	5	2	2	2	2	3
1298	0	2	2	2	1	2	3	3	2	3	3	2	2	2	2	4	3	2	3	2	3	4	2	3	3	4	3	4	4	3	4	3	5	3	2	2	1	2	5	3	3	2	2	4	1	4	3	3	3
1299	1	3	1	2	0	3	3	3	3	4	3	3	4	3	3	4	3	3	4	4	3	3	3	3	4	3	3	2	3	3	4	2	4	5	5	5	5	5	4	3	5	5	4	4	3	4	3	4	3
1300	1	3	1	1	0	5	5	5	5	5	4	3	4	4	3	5	4	5	4	5	4	5	4	4	4	4	2	5	4	4	4	4	3	4	4	4	3	3	3	4	5	3	3	3	3	3	3	5	3
1301	1	2	3	3	1	5	4	5	4	5	4	3	3	5	4	4	4	4	4	4	3	3	4	4	4	4	4	2	3	3	3	3	3	5	3	4	3	3	3	4	3	3	3	4	2	2	3	2	2
1302	1	1	2	2	0	3	2	2	3	2	4	5	4	3	2	2	2	2	3	1	2	5	4	4	5	4	5	3	3	3	2	3	3	4	4	3	4	4	3	3	1	3	4	2	2	1	1	1	2
1303	0	2	2	3	1	4	4	5	5	4	5	4	4	4	3	5	5	5	4	4	4	5	5	5	4	5	4	3	3	3	4	2	4	4	5	5	4	5	5	4	4	4	5	4	3	3	2	3	3
1304	0	3	1	1	1	1	1	2	2	2	2	2	2	3	3	3	4	2	3	4	4	2	3	2	3	3	3	2	4	3	3	4	3	4	3	3	3	3	3	5	4	4	4	4	2	2	2	3	3
1305	1	3	2	4	0	5	5	5	4	5	2	3	3	3	2	4	3	3	3	3	3	4	3	3	3	4	3	5	4	5	4	5	5	3	2	4	2	3	5	5	4	4	4	5	1	1	1	1	1
1306	1	2	1	1	1	4	5	4	4	5	4	5	5	4	3	3	4	4	4	4	3	5	5	4	3	5	4	3	5	5	4	5	5	4	3	5	4	3	5	4	4	4	5	5	2	3	2	2	3
1307	1	1	3	3	0	4	4	3	5	4	5	5	4	3	5	5	5	5	4	4	5	5	5	5	5	5	5	3	4	4	4	5	4	4	3	5	4	3	4	4	5	3	5	4	2	2	2	2	2
1308	0	1	3	4	0	5	4	4	5	5	4	3	2	5	4	4	4	5	5	4	4	3	4	3	3	3	3	4	3	4	2	5	3	1	1	3	3	3	3	4	4	4	4	2	3	4	3	4	3
1309	1	2	2	1	0	3	4	3	4	3	3	3	3	4	2	3	3	4	2	3	3	3	2	3	2	3	3	1	3	2	3	3	3	4	3	3	3	4	4	2	3	3	4	2	5	3	3	4	4
1310	0	1	2	1	1	3	4	3	4	2	2	3	3	3	4	5	3	4	4	4	3	4	5	4	5	5	5	2	4	3	3	3	3	4	5	3	3	4	4	2	3	2	3	4	3	3	4	5	4
1311	1	2	2	2	0	3	3	3	3	4	3	5	4	2	2	3	3	3	2	3	1	3	4	4	5	4	4	3	3	4	2	1	3	4	5	4	3	5	4	4	3	4	4	2	2	2	3	2	2
1312	0	2	1	1	0	5	5	5	4	4	3	4	5	4	5	3	4	3	5	5	5	4	4	3	4	5	3	5	4	4	4	5	5	4	4	4	3	3	4	3	4	4	3	5	3	2	2	2	2
1313	0	3	1	1	1	2	3	2	3	4	3	3	3	3	4	4	3	5	3	2	2	4	4	5	3	3	4	5	5	5	4	4	5	5	3	5	4	4	5	3	4	3	4	5	1	4	3	3	2
1314	0	3	2	2	0	2	3	3	1	3	2	2	3	3	2	2	2	2	2	3	3	3	2	3	3	4	4	2	3	3	4	3	3	4	2	3	2	3	3	3	3	2	3	2	4	3	4	4	4
1315	0	1	3	2	0	4	4	4	4	5	4	4	3	4	5	4	4	5	4	3	4	4	3	2	2	3	5	4	4	4	3	4	4	3	3	3	3	2	3	3	4	3	4	3	3	3	3	3	3
1316	1	2	2	3	0	4	4	3	3	4	3	4	4	4	3	3	2	4	5	3	4	3	2	3	3	3	3	5	4	3	4	4	4	3	4	3	4	3	4	4	3	5	4	4	4	3	4	5	4
1317	0	1	2	1	0	4	4	4	3	3	4	3	5	4	3	3	4	4	4	4	3	5	4	5	5	4	5	2	4	3	3	3	3	5	4	4	3	4	4	3	3	4	3	3	3	4	4	3	4
1318	1	1	3	3	1	2	2	1	3	3	3	2	2	3	2	2	2	4	4	4	3	4	3	3	3	3	2	1	3	3	3	3	3	4	3	3	3	3	4	4	3	4	4	4	5	4	4	3	5
1319	1	2	2	1	1	3	3	3	5	2	5	4	5	4	3	5	5	5	5	5	5	4	5	5	5	5	3	4	4	5	5	5	4	4	4	5	5	4	4	4	5	4	4	5	4	3	3	3	3
1320	0	2	1	1	0	4	4	3	3	4	4	4	4	4	4	3	5	5	3	4	4	5	4	5	5	4	4	2	3	3	3	3	4	2	3	5	3	3	5	5	5	4	5	5	2	2	4	3	3
1321	0	3	2	3	1	5	5	3	5	3	5	3	4	5	4	5	5	5	4	3	5	5	4	4	4	4	3	3	3	3	3	3	3	5	5	4	4	5	3	3	4	4	4	4	3	4	4	5	3
1322	1	2	2	1	0	2	2	1	3	3	2	3	2	3	3	3	1	4	3	3	3	3	2	3	2	3	2	3	2	2	4	3	2	3	2	2	2	3	3	2	2	2	2	3	4	4	4	5	4
1323	0	2	2	2	1	2	2	2	4	3	4	2	3	3	3	2	3	3	3	3	3	2	3	2	3	3	2	2	3	3	3	1	3	2	2	3	2	3	4	1	4	3	3	3	3	3	3	4	3
1324	0	4	1	3	1	2	3	2	2	2	3	4	3	2	3	2	3	3	4	3	3	2	2	3	3	3	3	3	2	3	3	4	2	3	4	3	3	3	3	4	3	3	2	3	2	5	2	3	2
1325	1	1	2	1	0	1	2	3	2	2	3	4	4	3	4	4	3	4	3	2	3	2	3	3	1	2	2	3	3	3	3	3	3	3	3	4	3	2	4	5	3	3	4	4	5	4	5	4	5
1326	1	3	2	2	1	3	3	3	4	3	3	3	3	4	3	2	4	4	2	3	3	4	4	4	3	3	4	3	2	3	1	3	3	3	3	2	2	2	3	4	3	3	4	3	3	3	4	4	5
1327	1	4	1	1	1	2	2	2	2	3	3	3	3	4	3	3	2	3	2	3	3	3	5	4	5	4	3	3	4	4	4	4	3	2	3	2	2	3	2	3	3	2	3	2	3	3	4	5	4
1328	0	2	1	1	0	5	4	5	4	3	4	4	4	5	3	4	5	5	4	4	3	5	4	4	4	4	5	3	4	3	3	2	3	4	4	4	3	3	4	4	4	4	5	5	1	1	2	2	2
1329	1	3	1	4	0	1	2	1	2	2	1	1	3	2	1	3	2	3	2	2	2	3	3	2	2	3	2	2	2	2	2	2	2	1	3	3	3	3	2	3	3	1	2	3	4	4	4	4	4
1330	0	1	2	1	1	4	4	3	4	4	4	3	3	5	5	5	5	5	4	5	4	5	5	4	5	4	5	4	3	5	5	4	4	3	5	3	4	3	5	3	3	5	4	4	4	4	4	4	5
1331	1	1	2	1	1	5	3	3	4	4	2	2	3	3	3	2	3	3	4	4	2	3	2	2	3	2	2	3	5	4	4	3	5	5	3	2	4	5	5	5	5	5	4	5	3	3	3	3	4
1332	1	2	1	1	0	5	5	5	5	4	3	3	4	3	4	4	4	5	5	5	4	5	3	4	4	5	5	4	3	3	4	3	2	3	3	2	3	3	3	3	3	3	2	3	3	3	3	3	3
1333	1	3	1	1	1	2	2	2	2	2	2	2	2	3	3	2	2	2	2	4	2	2	2	3	3	3	3	4	4	3	4	5	4	5	5	5	5	3	4	4	4	4	4	3	1	1	1	2	1
1334	0	3	1	1	0	2	3	1	3	2	2	3	1	3	2	4	3	3	4	3	4	2	4	4	2	4	3	4	4	4	4	4	4	3	5	4	4	3	4	4	3	5	5	5	4	3	4	3	5
1335	1	1	3	3	1	4	4	5	4	4	3	3	3	3	2	4	4	4	5	4	4	3	3	4	4	3	3	4	2	4	2	3	3	3	3	4	4	3	4	2	3	3	4	3	3	5	3	3	3
1336	1	3	1	2	1	2	3	3	1	1	2	1	2	3	3	3	3	3	3	4	3	4	3	4	4	4	4	4	5	5	5	4	5	4	4	3	4	5	3	3	4	4	4	3	3	5	4	3	3
1337	0	2	2	2	1	5	4	5	4	5	3	4	4	3	3	2	3	2	4	3	4	3	4	3	4	4	3	3	3	3	3	3	3	3	3	3	3	2	3	1	3	3	3	2	4	4	4	4	4
1338	0	2	1	1	1	3	3	3	4	2	3	3	3	3	2	4	3	3	4	4	5	2	3	3	4	3	2	4	3	5	3	3	4	3	2	3	3	3	4	3	4	3	1	3	3	4	4	3	5
1339	0	2	1	2	0	3	3	3	3	1	3	4	3	3	4	4	4	4	4	4	4	3	3	3	3	1	2	5	4	5	4	5	5	5	4	4	3	5	4	5	4	4	5	4	3	2	3	4	3
1340	1	2	2	1	0	5	4	4	5	4	3	5	4	3	2	4	3	4	4	5	4	4	4	3	3	4	4	4	4	4	5	5	5	4	4	3	4	4	5	3	5	5	4	5	1	2	2	2	1
1341	0	1	3	1	1	2	2	3	3	2	3	3	3	3	4	4	5	4	1	3	3	3	3	2	3	4	2	4	4	4	5	4	4	4	4	4	3	4	3	4	2	3	3	2	3	5	4	4	4
1342	1	1	2	4	0	2	3	3	3	3	2	1	2	2	3	1	2	2	2	2	2	2	2	2	2	1	1	4	2	2	1	3	2	3	3	2	2	3	3	3	3	2	3	3	4	4	4	4	3
1343	1	1	2	3	0	1	3	3	2	2	4	3	4	3	3	3	3	1	3	3	1	3	5	4	4	3	3	4	4	4	4	4	4	4	4	4	3	4	4	5	4	5	5	4	2	2	1	3	3
1344	1	3	1	1	1	5	3	4	5	3	5	5	4	5	3	5	4	4	5	4	4	4	5	3	4	4	5	5	4	4	5	4	4	4	5	4	4	4	3	4	5	4	5	4	3	3	4	3	3
1345	0	3	1	1	1	4	4	3	3	2	5	4	4	4	3	4	4	5	4	4	4	5	4	5	5	4	3	5	5	5	5	4	5	4	4	4	3	3	4	3	3	3	2	3	3	4	4	3	3
1346	0	1	3	3	0	3	3	3	3	3	4	3	3	4	2	2	3	3	3	4	3	5	5	5	5	4	3	3	4	3	3	4	3	4	5	4	5	4	3	4	5	5	4	3	3	3	3	3	3
1347	1	2	2	4	0	3	2	1	2	3	2	3	2	2	3	4	3	4	3	1	1	3	2	2	2	2	3	4	4	3	4	4	3	2	3	2	3	3	3	2	3	3	2	3	3	3	2	4	3
[truncated: 67 more columns]
